# Supplementary material for: Integrated proteomics and metabolomics analysis of D-pinitol function during hippocampal damage in streptozocin-induced aging-accelerated mice
Source: Front Mol Neurosci. 2023 Oct 30;16:1251513. doi: 10.3389/fnmol.2023.1251513 (PMC10664147; doi:10.3389/fnmol.2023.1251513)
Supplement: Supplementary file 2 [file Data_Sheet_1.xlsx]

## Sheet: Sheet1
	Body weight
	R1	CC	DM	DP
	34.4	32.4	21.5	24.8
	33.3	30.1	22.1	23.9
	30.6	29.5	18.3	32.1
	32.9	28.6	22.3	30.1
	32.4	29.3	20.5	31
	32.8	31.3	20.1	28.9
	35.2	29.2	23	24.4
	33.7	33.3	24.9	26.9
	34.8	28.7	24.3	28.7
	33.9	34.3	25.7	25.5
				28.4
	FBG
	R1	CC	DM	DP
	6.3	8.6	22.5	10.6
	6.7	6.9	24.1	14.2
	7.4	6.3	25.6	10.1
	5.6	8.4	23.2	14
	6.4	6.4	20.4	11.4
	7.9	9.2	22.9	8.5
	6.4	9.7	24.1	9.7
	5.1	7.1	27.2	13.5
	8.2	6.5	22.5	10.3
	6.2	7.2	25.3	13.5
				12.6
	step down latency (s)
	R1	CC	DM	DP
	187.45	135.14	86.62	113.35
	169.91	151.32	102.13	103.17
	147.43	155.7	99.52	111.52
	153.15	144.15	95.35	125.31
	161.72	127.21	83.8	120.53
	165.95	146.17	85.61	101.64
	157.01	149.53	97.83	99.05
	182.65	123.74	110.02	114.51
	161.35	135.41	73.46	122.74
	159.63	152.18	97.31	115.12
				98.06
	number of errors
	R1	CC	DM	DP
	2	2	6	4
	0	4	4	4
	1	2	6	3
	1	2	4	2
	3	1	6	3
	2	1	5	3
	2	2	4	3
	1	3	5	5
	3	1	7	4
	2	3	5	2
				4
	escape latency
	group	day1	day2	day3	day4
	R1	43.62	31.85	31.57	23.97
	R1	40.52	35.14	31.2	22.6
	R1	51.39	37.75	29.13	20.53
	R1	38.25	40.28	27.34	23.74
	R1	44.1	30.58	32.47	21.87
	R1	39.27	30.57	29.69	23.09
	R1	46.7	40.21	26.8	20.2
	R1	40.46	37.35	29.9	24.3
	R1	45.76	38.72	30.62	21.02
	R1	39.3	36.74	32.38	26.78
	CC	40.19	35.03	28.45	23.85
	CC	41.28	42.59	29.46	24.86
	CC	51.4	38.86	34.66	30.06
	CC	48.47	40.4	34.19	29.59
	CC	42.25	35.14	37.83	28.23
	CC	45.3	41.2	31.46	26.86
	CC	39.31	39.85	37.97	33.37
	CC	43.18	37.62	26.95	27.35
	CC	40.95	41.26	30.4	25.8
	CC	44.36	36.61	29.74	25.14
	DM	52.46	39.36	43.19	38.786
	DM	43.6	41.9	43.02	42.616
	DM	39.21	39.92	38.2	36.796
	DM	50.03	43.55	40.41	35.006
	DM	45.38	45.86	36.69	43.286
	DM	49.52	46.19	42.15	37.746
	DM	48.93	48.7	39.68	35.276
	DM	50.25	43.81	42.15	42.746
	DM	45.45	47.75	46.49	41.086
	DM	47.93	50.28	43.86	45.456
	DP	47.15	42.74	39.57	34.32
	DP	43.67	32.17	40.3	33.05
	DP	52.89	40.16	42.6	33.35
	DP	45.99	42.63	36.22	41.97
	DP	50.93	36.88	34.8	35.55
	DP	44.5	40.94	36.26	34.01
	DP	40.83	46.12	35.07	31.82
	DP	49.92	39.29	41.87	30.62
	DP	38.93	41.43	35.54	32.29
	DP	46.55	40.9	32.88	30.63
	DP	50.38	38.65	39.12	30.87
	number of platform crossing
	group	number
	R1	3
	R1	3
	R1	4
	R1	5
	R1	4
	R1	5
	R1	4
	R1	4
	R1	4
	R1	5
	CC	3
	CC	5
	CC	3
	CC	4
	CC	3
	CC	5
	CC	3
	CC	3
	CC	4
	CC	3
	DM	2
	DM	1
	DM	1
	DM	2
	DM	0
	DM	1
	DM	0
	DM	2
	DM	1
	DM	0
	DP	2
	DP	2
	DP	2
	DP	2
	DP	4
	DP	2
	DP	2
	DP	3
	DP	3
	DP	2
	DP	3
	Nissl's staining
	group	cell number
	R1	145
	R1	128
	R1	137
	CC	110
	CC	104
	CC	93
	DM	27
	DM	28
	DM	33
	DP	92
	DP	91
	DP	79
	western blot
	Group	PFN2
	CC	0.672815
	CC	0.681514
	CC	0.713174
	DM	0.345094
	DM	0.339851
	DM	0.362885
	DP	0.613668
	DP	0.663817
	DP	0.677489
	Group	CPNE
	CC	1.37121
	CC	1.34301
	CC	1.32738
	DM	0.9612
	DM	0.939781
	DM	0.976269
	DP	1.39437
	DP	1.32706
	DP	1.33272
	group	SEP
	CC	0.802114
	CC	0.953596
	CC	0.810304
	DM	1.30815
	DM	1.37858
	DM	1.31841
	DP	1.06982
	DP	1.05597
	DP	0.911094
	group	SCR
	CC	1.02845
	CC	0.902604
	CC	0.998614
	DM	1.6508
	DM	1.69692
	DM	1.81929
	DP	1.08472
	DP	1.19266
	DP	1.11623
