# Supplementary material for: Integrated proteomics and metabolomics analysis of D-pinitol function during hippocampal damage in streptozocin-induced aging-accelerated mice
Source: Front Mol Neurosci. 2023 Oct 30;16:1251513. doi: 10.3389/fnmol.2023.1251513 (PMC10664147; doi:10.3389/fnmol.2023.1251513)
Supplement: Supplementary file 3 [file Data_Sheet_2.xlsx]

## Sheet: DMvsCC
NO	MetaboName	KEGGID	SuperClass	FC	VIP	P.value
1	Waikialoid A		---	149.51	1.73108	0.000121945
2	Melatonin	C01598	Organoheterocyclic compounds	72.253	1.12614	0.0275256
3	Nomegestrol Acetate		---	28.893	1.05004	0.0481959
4	Naproxen	C01517	Benzenoids	16.447	1.08889	0.0497705
5	S-Adenosyl-L-methionine	C00019	Nucleosides, nucleotides, and analogues	15.515	2.00925	5.61928e-07
6	Veratramine	C10829	---	15.117	1.17559	0.0245505
7	Dehydroabietamide		---	14.335	1.10529	0.0368998
8	3-Methyl-2-(2-Nonen-1-Yl)-4-Quinolinol		---	10.564	1.08462	0.0414507
9	Ouabain	C01443	Lipids and lipid-like molecules	10.39	1.97718	1.99508e-06
10	Nomifensine Maleate Salt		---	8.666	1.07552	0.0433269
11	3-O-Methylfunicone		---	8.476	1.46566	0.000926329
12	Phenyltoloxamine Citrate		---	7.9729	1.06516	0.0457078
13	Formononetin	C00858	Phenylpropanoids and polyketides	7.4783	1.33337	0.00198592
14	Arenobufagin	C20035	---	7.0273	2.02125	4.89455e-07
15	Thymoquinone		Organic oxygen compounds	6.0702	1.6704	7.16005e-05
16	Bisoprolol	C06852	Benzenoids	5.8301	1.63184	0.00051985
17	Laccaic Acid A		---	5.375	1.23658	0.0165138
18	Sulfapyridine		Benzenoids	5.1763	1.95394	2.25516e-07
19	N,N`-Dimethyl-N,N`-Diphenylurea		---	5.1229	1.46751	0.00237196
20	Evodiamine	C09187	---	4.9156	2.08183	3.78342e-08
21	4-Methylabyssinone V		---	4.6386	1.51269	0.00253095
22	Indole-3-Acetyl-L-Valine		---	4.6106	2.20689	9.86246e-14
23	Calycanthine	C10573	Organoheterocyclic compounds	4.6025	2.04008	1.37238e-07
24	Toddalolactone		---	4.6023	2.13839	5.10019e-10
25	Vanillin	C00755	Benzenoids	3.8171	2.11303	8.30302e-09
26	Kurarinone	C17446	---	3.807	1.96019	2.19418e-06
27	1-Naphthonitrile		---	3.7318	2.03083	3.9703e-07
28	N-Cyclohexyl-2-Benzothiazol-Amine		Organoheterocyclic compounds	3.6162	1.29609	0.0106607
29	Acetaminophen Glucuronide		Organic oxygen compounds	3.5454	1.36868	0.00268354
30	Cinnamoylcholine		---	3.4992	2.05126	1.18833e-07
31	Ticlopidine Hydrochloride		Organoheterocyclic compounds	3.4308	1.54866	0.00112073
32	Quinidine	C06527	Alkaloids and derivatives	3.3869	1.95107	1.59421e-06
33	Geranylgeranyl 1,4-Hydroquinone		---	3.1588	1.97118	4.95595e-08
34	Arctiin	C16915	---	3.1081	1.2841	0.0118402
35	Sebuthylazine		---	3.0704	2.08337	3.55433e-15
36	Geodin Hydrate		---	2.8861	1.19502	0.0101134
37	Hirsutine	C16972	---	2.8667	2.15816	2.12075e-10
38	Kushenol I		---	2.7472	1.82718	2.38525e-05
39	Piperlotine A		---	2.6288	2.21573	3.02491e-14
40	Pinacidil Monohydrate		---	2.58	1.46622	0.00262882
41	Triacetin	D00384	Lipids and lipid-like molecules	2.56	2.03433	3.21943e-10
42	6-Ethoxy-2-Mercaptobenzothiazole		Organoheterocyclic compounds	2.5514	1.1225	0.0310184
43	8-Prenylnaringenin	C18023	---	2.532	1.82198	3.95074e-06
44	Loureirin A		---	2.5108	2.01196	4.46508e-09
45	5-Hydroxymethylcytidine		Organoheterocyclic compounds	2.507	2.05754	2.37165e-11
46	Gigantol		---	2.4804	1.89373	1.27818e-05
47	Wedelolactone	C10541	---	2.448	1.50745	0.00195444
48	Glabrone		Phenylpropanoids and polyketides	2.416	1.43664	0.0010432
49	Sesamin	C10882	Lignans, neolignans and related compounds	2.3515	1.20771	0.00668557
50	(5-L-Glutamyl)-L-glutamine	C05283	Organic acids and derivatives	2.3442	2.19823	1.70086e-12
51	Celogentin C		---	2.3094	1.05385	0.0165345
52	Cholecalciferol	C05443	Lipids and lipid-like molecules	2.2583	1.08584	0.039943
53	Urolithin B		Phenylpropanoids and polyketides	2.2276	1.65376	0.000348362
54	1,2-Dihydroxyheptadec-16-Yn-4-Yl Acetate		---	2.215	1.33466	0.0130033
55	Caffeoylcholine		---	2.2059	1.62181	0.000451672
56	Ala-Ile		Organic acids and derivatives	2.1697	2.15792	1.32435e-10
57	Purpurogallin-4-Carboxylic Acid		---	2.1427	1.33521	0.0121819
58	Taspine		---	2.1303	1.77764	4.97881e-05
59	Pymetrozine	C18590	---	2.1017	2.02808	1.06128e-09
60	D-Mannose-6-Phosphate	C00275	---	2.0842	1.4243	0.0033282
61	3-Amino-3-(4-Hydroxyphenyl)Propionic Acid		Organic acids and derivatives	2.0611	1.35008	0.00858314
62	1-Naphthol	C11714	Benzenoids	2.0559	2.03794	1.8547e-09
63	6-Hydroxybenzofuran-3(2H)-One		---	1.9906	2.19569	4.09094e-13
64	Thymine	C00178	Organoheterocyclic compounds	1.9793	2.05883	7.85265e-11
65	4-(Sec-Butoxy)Benzoic Acid		---	1.939	1.65125	0.000187739
66	Pantothenic Acid	C00864	Organic oxygen compounds	1.9356	1.99345	7.25564e-07
67	2-(3,4-Dimethoxyphenyl)-7-Methoxy-4H-Chromen-4-One		---	1.9311	1.81382	2.94936e-06
68	Anethole	C10428	Benzenoids	1.9234	2.16476	1.44567e-10
69	L-5-Oxoproline	C01879	Organic acids and derivatives	1.9097	2.1385	1.51554e-09
70	Lychnopholide		---	1.9	1.73072	8.92567e-06
71	4-Acetylbutyric Acid	C02129	Lipids and lipid-like molecules	1.8941	1.90247	2.08423e-07
72	Benzyl Isothiocyanate	C03098	Benzenoids	1.8909	1.59692	0.000175724
73	Maltol	C11918	Organoheterocyclic compounds	1.8802	1.04635	0.026904
74	5,6-Dihydro-5-Methyluracil	C00906	Organoheterocyclic compounds	1.8724	2.07649	4.27777e-08
75	N,N-Dimethylsulfamide		---	1.8686	1.98948	4.80935e-08
76	Glutamine	C00303	Organic acids and derivatives	1.8678	2.16571	1.33945e-10
77	Tigogenin	C08914	Lipids and lipid-like molecules	1.8607	1.80048	4.69671e-05
78	4-Hydroxymandelonitrile	C00650	Benzenoids	1.834	1.3378	0.00959554
79	cis-4-Hydroxy-L-proline	C01015	Organic acids and derivatives	1.8263	1.27082	0.00445113
80	7,8-Dimethylalloxazine	C01727	---	1.7977	1.18339	0.0191617
81	Avocadyne Acetate		---	1.7948	1.7596	9.87229e-05
82	Genipin 1-Gentiobioside		---	1.7857	1.22665	0.0184046
83	Pyridoxal	C00250	Organoheterocyclic compounds	1.7824	1.25816	0.0167418
84	1,3-Diaminopyrene		Organoheterocyclic compounds	1.7816	2.09268	3.14484e-08
85	Gyromitrin	C08305	Organic nitrogen compounds	1.7696	2.16147	2.14562e-10
86	Orbencarb	C11087	---	1.756	1.58603	0.00073302
87	Agnuside	C09765	Lipids and lipid-like molecules	1.747	1.35448	0.0072196
88	Theobromine	C07480	Organoheterocyclic compounds	1.7402	1.68551	2.66088e-05
89	Norcyclobenzaprine		---	1.7334	2.05707	5.25718e-08
90	Lycorine	C08532	---	1.7215	1.62948	0.000498909
91	D-Alanyl-D-alanine	C00993	Organic acids and derivatives	1.7007	2.00198	6.71466e-07
92	Orotic Acid	C00295	Organoheterocyclic compounds	1.6858	1.97191	1.00331e-09
93	Panaxydiol		---	1.6827	1.60454	7.73099e-05
94	Eremanthin	C09406	---	1.6771	1.97255	9.58688e-07
95	Gluconasturtiin	C08417	Organic oxygen compounds	1.6747	1.24218	0.0185924
96	L-(+)-Arginine	C00062	Organic acids and derivatives	1.6644	1.81888	2.76552e-05
97	Glutamine (L)		---	1.6624	1.50176	0.00223662
98	Carnosine	C00386	Organic acids and derivatives	1.6576	1.8281	5.78098e-05
99	OCP		Organoheterocyclic compounds	1.6292	1.17044	0.0158666
100	3,4,5-Trimethoxycinnamic Acid		Phenylpropanoids and polyketides	1.616	1.59019	0.000447121
101	Trigonelline	C01004	Alkaloids and derivatives	1.6057	2.06734	2.02725e-08
102	Linoleoyl Ethanolamide		Organic nitrogen compounds	1.6016	1.84322	2.38983e-05
103	Diferuloyl Putrescine		---	1.5911	1.15745	0.00607312
104	Trans-Cinnamaldehyde	C00903	Phenylpropanoids and polyketides	1.5886	1.36028	0.00529794
105	cis-Aconitate	C00417	Organic acids and derivatives	1.5598	1.3474	0.00747679
106	Acetoacetate	C00164	Organic acids and derivatives	1.5116	1.77089	3.03881e-05
107	DDAO		---	1.5085	1.20195	0.0200891
108	L-Methionine Sulfone		Organic acids and derivatives	1.501	1.50447	0.000315668
109	2-Methylanthra-9,10-Quinone		---	0.033021	2.09004	8.25127e-22
110	Deoxyguanylic Acid	C00362	Nucleosides, nucleotides, and analogues	0.16181	1.37679	0.00141077
111	L-Saccharopine	C00449	Organic acids and derivatives	0.25121	2.09003	2.28289e-08
112	Canthin-6-One	C09098	---	0.26835	1.42657	0.00578673
113	Sarafloxacin HCl		---	0.2717	1.61567	0.000669268
114	Dyclonine Hydrochloride		Organic oxygen compounds	0.31422	1.468	0.00214378
115	Diuron	C18428	---	0.32682	1.82309	1.27308e-06
116	Pinoxaden		---	0.33364	1.2801	0.008961
117	Mannitol	C00392	Organic oxygen compounds	0.34773	1.82983	4.7286e-06
118	(5E)-Heptadeca-5,16-Diene-1,2,4-Triol		---	0.35695	1.70652	0.000228519
119	3-(Alpha,Alpha-Dimethylallyl)Psoralen	C09165	---	0.3695	1.82979	1.0937e-05
120	Aloenin		---	0.37531	2.02703	8.74071e-11
121	NADH	C00004	Nucleosides, nucleotides, and analogues	0.39998	1.50315	0.000548011
122	Avicularin		Phenylpropanoids and polyketides	0.40174	1.49581	0.00114853
123	Microcolin E		---	0.41379	2.00382	1.02004e-06
124	Malonic Acid	C00383	Organic acids and derivatives	0.41406	1.95023	8.70023e-08
125	Beta-Sitosterol	C01753	Lipids and lipid-like molecules	0.41576	1.18313	0.0286323
126	Luteolin	C01514	Phenylpropanoids and polyketides	0.4193	1.63542	8.6487e-05
127	Ibutilide Fumarate		Benzenoids	0.42132	1.43808	0.00116318
128	Citric Acid	C00158	Organic acids and derivatives	0.4214	1.8889	9.99742e-08
129	Debromoaplysiatoxin	C05148	---	0.42789	1.51087	0.000308737
130	Chloro-IB-MECA		---	0.45224	1.61031	0.00071337
131	Epigallocatechin 3-gallate	C09731	Phenylpropanoids and polyketides	0.45417	1.15902	0.0327952
132	N-Benzyloleamide		---	0.46492	1.52375	0.00143605
133	3-Methylhistidine	C01152	Organic acids and derivatives	0.47234	1.6025	0.00123107
134	3-Hexadecyl-4-Methoxy-5-Methyloxolan-2-One		---	0.48059	1.08015	0.0489206
135	N-Acetyl-Asp-Glu		---	0.481	2.08042	7.27061e-08
136	2-Hydroxyacetanilide		Benzenoids	0.48755	1.672	0.000124615
137	Bromperidol		---	0.48987	2.05974	1.54584e-07
138	Prosulfocarb	C18760	---	0.49283	1.45089	0.000782731
139	1-(2-(1H-Indol-3-Yl)Ethyl)Urea		---	0.50493	1.93094	3.97837e-06
140	Coptisine	C16938	---	0.50509	1.33161	0.00266916
141	Butyryl Carnitine		---	0.50888	2.01204	5.71094e-07
142	Syringic Acid	C10833	Benzenoids	0.51209	1.34201	0.00473682
143	Inosine 5'-monophosphate	C00130	Nucleosides, nucleotides, and analogues	0.5273	1.51087	0.00195743
144	Prenylamine Lactate		---	0.52851	1.52558	0.00207682
145	Rosmanol		---	0.5312	2.04881	1.53365e-07
146	Miglitol	C07708	Organoheterocyclic compounds	0.53285	1.65998	7.94332e-05
147	1-Acetylimidazole		---	0.53542	1.89109	9.58825e-06
148	Nicotinic Acid Mono Nucleotide		---	0.54709	1.45693	0.00281899
149	Bisanhydrorutilantinone		---	0.54834	1.23311	0.0109751
150	2-Ureidopentanedioic Acid		---	0.54838	1.43682	0.00101658
151	Methyl Orsellinate		---	0.55419	1.45745	0.000515374
152	Uridine 5'-Monophosphate	C00105	Nucleosides, nucleotides, and analogues	0.56331	1.65996	0.000438694
153	1,3,6-Tri-O-Methylarthothelin		---	0.56508	1.9305	4.09702e-08
154	Tonantzitlolone B		---	0.56543	1.33037	0.0157691
155	Isodolichantoside		---	0.57202	1.46549	0.00117511
156	Scytonemin		---	0.57411	1.27142	0.0150336
157	5-Aminovaleric Acid Betaine		Organoheterocyclic compounds	0.57846	1.74319	0.000134004
158	2-Morpholinothiobenzothiazole		---	0.58313	1.36805	0.00262485
159	6-Hydroxysumatrol		---	0.58525	1.91561	1.30485e-06
160	3-Phosphonopropionic Acid		---	0.58638	1.47048	0.00226209
161	Protodioscin	C08907	Lipids and lipid-like molecules	0.5866	1.72428	0.000284718
162	1-Methyladenosine	C02494	Nucleosides, nucleotides, and analogues	0.58932	2.03918	1.87382e-07
163	Oxypeucedanin Hydrate		---	0.59067	2.04578	3.00182e-07
164	Propionic Acid	C00163	Organic acids and derivatives	0.59527	1.8249	3.71044e-05
165	Roemerine		Organoheterocyclic compounds	0.60165	1.87655	2.99165e-07
166	Fenoldopam	C07693	Organoheterocyclic compounds	0.60715	1.75505	0.000167186
167	Isofraxidin	C17480	---	0.60844	1.65877	0.000164686
168	Meloxicam	C08169	Organoheterocyclic compounds	0.61224	1.20957	0.0213121
169	Gamma-Mangostin		Organoheterocyclic compounds	0.61249	1.74946	3.90418e-05
170	O-Phospho-L-serine	C01005	Organic acids and derivatives	0.61295	1.21303	0.0128696
171	Fluanisone		---	0.61324	1.24596	0.00363941
172	L-Argininosuccinate	C03406	Organic acids and derivatives	0.61328	1.85758	2.50867e-05
173	Phenanthraquinone	C03243	---	0.61442	1.49381	0.000856702
174	Calcimycin	C11309	---	0.616	1.57961	0.00124575
175	Alpha-Ergocryptine	C07545	---	0.61633	1.13564	0.0337892
176	Berberrubine		Alkaloids and derivatives	0.61694	1.20493	0.0192494
177	Heliocurassavicine N-Oxyde		---	0.62229	2.00749	2.97299e-07
178	Arabinofuranosyluracil		---	0.62389	1.76532	3.88721e-05
179	Dl-Lauroylcarnitine		---	0.6303	1.8232	4.944e-05
180	Apotoxicarol		---	0.63195	1.46902	0.00321725
181	(+)-Bicuculline	C09364	---	0.63214	1.3275	0.0124225
182	8-Gingerol		---	0.63255	1.24444	0.00416796
183	Aztreonam	C06840	Organoheterocyclic compounds	0.63345	1.29967	0.00553186
184	8-Shogaol		Benzenoids	0.63433	1.60091	8.73717e-05
185	Polygalic Acid		---	0.63528	1.96252	1.98811e-06
186	Carnitine	C00487	Organic nitrogen compounds	0.63783	1.98596	1.2627e-06
187	Caffeic Acid	C01481	Phenylpropanoids and polyketides	0.63915	1.27111	0.00370675
188	Riboflavin	C00255	Nucleosides, nucleotides, and analogues	0.6406	1.52652	0.000293036
189	Mevalonic Acid Lactone		Organoheterocyclic compounds	0.64262	1.45558	0.00442594
190	Hdmboa		Organoheterocyclic compounds	0.64513	1.24367	0.010303
191	Conchacarpine A		---	0.64605	1.52203	0.000458383
192	Anileridine		Organoheterocyclic compounds	0.64639	1.64057	0.00024873
193	3,4-Dichlorophenylurea		---	0.64657	1.62753	0.00011174
194	Taurohyodeoxycholic Acid		---	0.64661	1.30232	0.00870901
195	Methyl 3-Aminopyrazine-2-Carboxylic Acid		---	0.64829	1.64761	0.000224223
196	Palmitoylcarnitine	C02990	Lipids and lipid-like molecules	0.64981	1.90991	8.56972e-06
197	Alanine	C01401	Organic acids and derivatives	0.65035	1.69687	0.000254608
198	Acetylcysteine	C06809	Organic acids and derivatives	0.6507	1.80879	7.80692e-07
199	Gomisin D	C17816	---	0.65123	1.70291	0.000293026
200	D-2-Aminoadipic Acid		---	0.65142	1.66737	0.000498208
201	Specioside		---	0.65189	1.14415	0.0414442
202	Diallyl Trisulfide		Organosulfur compounds	0.65321	1.0942	0.0165956
203	Adenosine 5'-Diphospho-Glucose		---	0.65424	2.08316	3.49298e-08
204	Palmatine Chloride		---	0.65851	1.08053	0.0415975
205	Skimmin		---	0.66219	1.84597	1.44451e-05
206	Salvianolic Acid C		---	0.66275	1.21513	0.0102459
207	Tomatine	C10827	Lipids and lipid-like molecules	0.66551	1.07328	0.0468836

## Sheet: DM下调
MetaboName	Alignment ID	KEGGID	HMDBID	SuperClass	Class	SubClass	Average Rt(min)	Average Mz	Adduct type	MS/MS assigned	Formula	Ontology	MS/MS matched	Total score	S/N average	DM-4-2	DM-4-8	DM-4-13	DM-4-14	DM-4-22	DM-4-23	DM-4-47	DM-4-49	DM-4-57	CC-3-60	CC-3-61	CC-3-63	CC-3-67	CC-3-71	CC-3-72	CC-3-75	CC-3-76	CC-3-77	FC	P.value	VIP	Log2FC	NLP	Sig	KEGGSuperClass	KEGGClass	KEGGSubClass	SumIntensity
2-Methylanthra-9,10-Quinone	N2638		---	---	---	---	4.896	223.081	[M-H]-	TRUE	C15H10O2	Anthraquinones	FALSE	99.8	107.36	3.9064e+06	3.38136e+06	3.99075e+06	4.35426e+06	5.54843e+06	4.27828e+06	2.71276e+06	2.95345e+06	3.30432e+06	1.11459e+08	114247765	1.14343e+08	1.20952e+08	1.19478e+08	1.23359e+08	1.10618e+08	1.15016e+08	1.1321e+08	0.033021	8.25127e-22	2.09004	-4.92047	21.0835	Sig	---	---	---	1.07711e+09
Deoxyguanylic Acid	N7742	C00362	HMDB0001044	Nucleosides, nucleotides, and analogues	Purine nucleotides	Purine deoxyribonucleotides	8.27	695.083	[2M-H]-	TRUE	C10H14N5O7P	Purine 2'-deoxyribonucleoside monophosphates	FALSE	91.7	3649.55	483215	498820	351014	169819	188070	565987	795336	439204	671762	557637	471637	407399	3.54699e+06	3.35558e+06	3.55246e+06	4.58846e+06	4.40598e+06	4.84327e+06	0.16181	0.00141077	1.37679	-2.62763	2.85054	Sig	Nucleic acids	Nucleotides	Deoxyribonucleotides	2.98926e+07
L-Saccharopine	P4460	C00449	HMDB0000279	Organic acids and derivatives	Carboxylic acids and derivatives	Amino acids, peptides, and analogues	8.588	277.139	[M+H]+	TRUE	C11H20N2O6	Glutamic acid and derivatives	TRUE	87.9	175.26	9.74661e+06	9.87365e+06	1.00816e+07	1.35347e+07	1.36776e+07	1.31731e+07	7.51886e+06	7.94167e+06	8.26699e+06	5.12165e+07	5.35377e+07	5.35786e+07	3.85606e+07	3.9758e+07	3.73621e+07	3.38498e+07	3.43449e+07	3.12436e+07	0.25121	2.28289e-08	2.09003	-1.99303	7.64151	Sig	---	---	---	4.67266e+08
Canthin-6-One	P3567	C09098	---	---	---	---	5.977	243.059	[M+K]+	TRUE	C14H8N2O	Indolonaphthyridine alkaloids	FALSE	60.2	51.84	843947	2.01588e+06	175966	1.28749e+06	383147	574430	343210	408854	282242	1.25243e+06	3.37044e+06	3.38334e+06	2804824	165305	22608.5	4252003	4.01755e+06	4.26489e+06	0.26835	0.00578673	1.42657	-1.89781	2.23757	Sig	---	---	---	2.98486e+07
Sarafloxacin HCl	N5627		---	---	---	---	5.868	386.128	[M+Hac-H]-	TRUE	C20H18ClF2N3O3	Phenylquinolines	FALSE	96.8	1688.84	194520	322614	254846	1.25681e+06	963383	743054	302321	318703	490743	2632051	3.23853e+06	3.4653e+06	964281	934848	981782	1.83008e+06	1.80182e+06	1.99106e+06	0.2717	0.000669268	1.61567	-1.87991	3.1744	Sig	---	---	---	2.26867e+07
Dyclonine Hydrochloride	P4763		HMDB0014783	Organic oxygen compounds	Organooxygen compounds	Carbonyl compounds	4.759	290.206	[M+NH4]+	TRUE	C18H28ClNO2	Alkyl-phenylketones	FALSE	90.1	131.23	3.32752e+07	3.14752e+07	29649860	2.56285e+07	2.44329e+07	2.52076e+07	7.70163e+06	4.78909e+06	5.12531e+06	2.74341e+07	2.74219e+07	2.37074e+07	1.05871e+08	1.09087e+08	1.0868e+08	6.25537e+07	6.38712e+07	6.74084e+07	0.31422	0.00214378	1.468	-1.67015	2.66882	Sig	---	---	---	7.8332e+08
Diuron	N2853	C18428	---	---	---	---	0.992	233.029	[M+H]+	TRUE	C9H10Cl2N2O	N-phenylureas	TRUE	72.3	74.06	8.00623e+07	8.28987e+07	8.26318e+07	4.93408e+07	5.43758e+07	5.39363e+07	3.12595e+06	2.56019e+06	3.41027e+06	1.432e+08	1.48901e+08	1.47545e+08	1.17995e+08	1.24792e+08	1.20702e+08	1.6125e+08	1.52198e+08	1.45109e+08	0.32682	1.27308e-06	1.82309	-1.61343	5.89515	Sig	Pesticides	Herbicides	Phenylurea herbicides	1.67403e+09
Pinoxaden	P6822		---	---	---	---	6.574	401.248	[M+H]+	TRUE	C23H32N2O4	Phenylpyrazoles	TRUE	74.2	79.66	1.074e+07	9.34382e+06	1.15146e+07	9.6873e+06	1.00837e+07	1.11114e+07	4.65518e+06	6.3744e+06	5.05748e+06	1.12427e+07	1.2017e+07	1.14207e+07	5.09223e+07	4.96662e+07	4.62181e+07	18481771	1.53744e+07	2.01452e+07	0.33364	0.008961	1.2801	-1.58364	2.04764	Sig	---	---	---	3.14056e+08
Mannitol	N2569	C00392	HMDB0000765	Organic oxygen compounds	Organooxygen compounds	Carbohydrates and carbohydrate conjugates	1.545	220.917	[M-H]-	TRUE	C6H14O6	Sugar alcohols	FALSE	98.3	31.72	5.83746e+06	2.42717e+07	9.30403e+06	2.57013e+07	2.12519e+07	3.03008e+07	2.40478e+07	1.64142e+07	2.08419e+07	6.37211e+07	4.87082e+07	5.06012e+07	4.81737e+07	3.36052e+07	4.94658e+07	7.53478e+07	6.3821e+07	7.83651e+07	0.34773	4.7286e-06	1.82983	-1.52396	5.32527	Sig	Carbohydrates	Monosaccharides	Sugar alcohols	6.8978e+08
(5E)-Heptadeca-5,16-Diene-1,2,4-Triol	P4217		---	---	---	---	6.019	267.227	[M+H-2H2O]+	TRUE	C17H32O3	Long-chain fatty alcohols	FALSE	90.6	43.61	1.20444e+07	1.10997e+07	1.03747e+07	2.72067e+06	2.14714e+06	2.53072e+06	1.30725e+06	1.64155e+06	63143.1	1.65129e+07	1.63183e+07	1.70561e+07	1.16347e+07	9.76734e+06	1.02114e+07	1.59395e+07	1.32984e+07	1.23299e+07	0.35695	0.000228519	1.70652	-1.48621	3.64108	Sig	---	---	---	1.66998e+08
3-(Alpha,Alpha-Dimethylallyl)Psoralen	N4110	C09165	---	---	---	---	2.116	293.061	[M+Hac-H]-	TRUE	C16H14O3	Psoralens	FALSE	94.2	44.22	1.22739e+07	2.31529e+07	2.14067e+07	3.4549e+07	3.41939e+07	3.44589e+07	4.94663e+06	5.6495e+06	7.79176e+06	6.76371e+07	6.41419e+07	6.72845e+07	5.20118e+07	5.07234e+07	4.85641e+07	4.6944e+07	4.40366e+07	4.15322e+07	0.3695	1.0937e-05	1.82979	-1.43635	4.9611	Sig	Phenylpropanoids	Coumarins	Furanocoumarins	6.61299e+08
Aloenin	N6190		---	---	---	---	2.316	433.109	[M-H]-	TRUE	C19H22O10	Phenolic glycosides	FALSE	99.9	31.19	5.13242e+06	4.85128e+06	4.13696e+06	3.77149e+06	4.23633e+06	4.14718e+06	3.78152e+06	1.67643e+06	3.31132e+06	1.12402e+07	1.14712e+07	1.06647e+07	1.06176e+07	1.10708e+07	1.00553e+07	9.84139e+06	9.30088e+06	9.11318e+06	0.37531	8.74071e-11	2.02703	-1.41385	10.0585	Sig	---	---	---	1.2842e+08
NADH	N7656	C00004	HMDB0001487	Nucleosides, nucleotides, and analogues	(5'-&gt;5')-dinucleotides	---	8.499	666.139	[M-H]-	TRUE	C21H29N7O14P2	(5'->5')-dinucleotides	FALSE	88.7	3482.15	437201	755139	493559	581903	1.26539e+06	948415	476574	294945	634438	1.29758e+06	776010	995085	1.2695e+06	1.90032e+06	1.46194e+06	2.44883e+06	2.4148e+06	2.15574e+06	0.39998	0.000548011	1.50315	-1.322	3.26121	Sig	---	---	---	2.06074e+07
Avicularin	N6454		HMDB0030860	Phenylpropanoids and polyketides	Flavonoids	Flavonoid glycosides	2.773	457.076	[M-H]-	TRUE	C20H18O11	Flavonoid-3-O-glycosides	FALSE	99	84.08	8.63916e+06	9.01348e+06	7.87624e+06	6.09844e+06	6586639	6.11935e+06	265244	99612.2	295563	2.17524e+07	1.60725e+07	1.38061e+07	1.07934e+07	8.22547e+06	8.56976e+06	1.12347e+07	1.12471e+07	1.02953e+07	0.40174	0.00114853	1.49581	-1.31567	2.93986	Sig	---	---	---	1.5699e+08
Microcolin E	P10131		---	---	---	---	0.871	752.52	[M+H]+	TRUE	C39H63N5O8		FALSE	78.6	57.39	1.27565e+06	1.03098e+06	1.02017e+06	1.36643e+06	1.40271e+06	1.31534e+06	779308	1.05103e+06	781969	3.65523e+06	3.29527e+06	3.17546e+06	2.17595e+06	2.21757e+06	2.66984e+06	2.71764e+06	2.29346e+06	2.02361e+06	0.41379	1.02004e-06	2.00382	-1.27303	5.99138	Sig	---	---	---	3.42476e+07
Malonic Acid	N324	C00383	HMDB0000691	Organic acids and derivatives	Carboxylic acids and derivatives	Dicarboxylic acids and derivatives	6.487	105.017	[M-H]-	TRUE	C3H4O4	Dicarboxylic acids and derivatives	FALSE	99.6	180.82	2.65051e+08	2.93643e+08	2.90951e+08	4.41379e+08	4.08537e+08	3.8673e+08	2.81224e+08	3.13123e+08	2.99764e+08	919183407	6.23651e+08	9.68669e+08	6.73147e+08	6.65973e+08	6.61483e+08	9.05312e+08	8.81213e+08	899295121	0.41406	8.70023e-08	1.95023	-1.27209	7.06047	Sig	Organic acids	Carboxylic acids	Dicarboxylic acids	1.01783e+10
Beta-Sitosterol	P6760	C01753	HMDB0000852	Lipids and lipid-like molecules	Steroids and steroid derivatives	Stigmastanes and derivatives	0.936	397.377	[M+H]+	TRUE	C29H50O	Stigmastanes and derivatives	FALSE	85.6	6403.89	2.33028e+06	2.87567e+06	2.90258e+06	1.89339e+06	2.72816e+06	3.58523e+06	2.85184e+06	1.75753e+06	2.81698e+06	1.1027e+07	1.28845e+07	1.31312e+07	2.85657e+06	2.7483e+06	2.21179e+06	4.14751e+06	4.37573e+06	3.72142e+06	0.41576	0.0286323	1.18313	-1.26618	1.54314	Sig	ST Sterol lipids	ST01 Sterols	ST0104 Stigmasterols and C24-ethyl derivatives	8.08457e+07
Luteolin	N3989	C01514	HMDB0005800	Phenylpropanoids and polyketides	Flavonoids	Flavones	0.885	287.04	[2M-H]-	TRUE	C15H10O6	Flavones	FALSE	82.4	5564.99	5.10139e+06	4.22632e+06	5.60042e+06	5.08471e+06	5.21529e+06	5.84018e+06	1.94386e+06	1.51389e+06	1.68818e+06	9.1982e+06	8.51854e+06	6.83979e+06	7.85504e+06	7.87608e+06	8.21112e+06	1.21447e+07	1.03924e+07	1.53334e+07	0.4193	8.6487e-05	1.63542	-1.25395	4.06305	Sig	PK Polyketides	PK12 Flavonoids	PK1211 Flavones and Flavonols	1.22584e+08
Ibutilide Fumarate	N5619		HMDB0014453	Benzenoids	Benzene and substituted derivatives	Phenylbutylamines	6.007	385.254	[2M-H]-	TRUE	C44H76N4O10S2	Phenylbutylamines	FALSE	98.7	4696.14	7.78941e+06	7.07047e+06	7.06911e+06	2.15357e+06	2.02248e+06	2.13393e+06	973372	1.1876e+06	1.25793e+06	1.03316e+07	1.09719e+07	1.17035e+07	5.5529e+06	5.81136e+06	6.13453e+06	8.22583e+06	7.81664e+06	8.59061e+06	0.42132	0.00116318	1.43808	-1.24701	2.93435	Sig	---	---	---	1.06797e+08
Citric Acid	N2446	C00158	HMDB0000094	Organic acids and derivatives	Carboxylic acids and derivatives	Tricarboxylic acids and derivatives	0.981	215.018	[M+Na]+	TRUE	C6H8O7	Tricarboxylic acids and derivatives	TRUE	75	111.79	2.05247e+08	2.00387e+08	1.9272e+08	1.34929e+08	1.52009e+08	1.34002e+08	7.60511e+07	7.42723e+07	7.54454e+07	3.29924e+08	3.38743e+08	317313544	298348737	2.92016e+08	2.88149e+08	370499884	3.66466e+08	3.53139e+08	0.4214	9.99742e-08	1.8889	-1.24674	7.00011	Sig	Organic acids	Carboxylic acids	Tricarboxylic acids	4.19966e+09
Debromoaplysiatoxin	N7146	C05148	---	---	---	---	8.277	542.991	[M+Hac-H]-	TRUE	C32H48O10	Macrolides and analogues	FALSE	70.1	62319.8	1.56374e+07	1.74031e+07	1.75953e+07	2.00485e+07	1.82782e+07	1.89027e+07	1.68113e+07	1.63322e+07	1.61206e+07	1.91282e+07	2.06875e+07	2.21516e+07	5.00069e+07	4.68564e+07	5.14443e+07	5.24378e+07	5.18724e+07	5.26348e+07	0.42789	0.000308737	1.51087	-1.22469	3.51041	Sig	Cyanotoxins	Alkaloids	Aplysiatoxins	5.24349e+08
Chloro-IB-MECA	P8628		---	---	---	---	8.272	545.007	[M+ACN+H]+	TRUE	C18H18ClIN6O4		FALSE	92.8	4281.92	3.94523e+06	4.18927e+06	4.22997e+06	4.88894e+06	4.7904e+06	4.78046e+06	4.17567e+06	4.07395e+06	4.12432e+06	4.55001e+06	4.77433e+06	4.71863e+06	1.11873e+07	1.15292e+07	1.13545e+07	1.28712e+07	1.25527e+07	1.3137e+07	0.45224	0.00071337	1.61031	-1.14484	3.14669	Sig	---	---	---	1.25873e+08
Epigallocatechin 3-gallate	N6477	C09731	HMDB0003153	Phenylpropanoids and polyketides	Flavonoids	Flavans	2.319	459.091	[M-H]-	TRUE	C22H18O11	Catechin gallates	FALSE	99.6	9106.8	1.62624e+07	1.3969e+07	1.24512e+07	3.09598e+07	1.98095e+07	1.73971e+07	4.59211e+06	6.03053e+06	2.59464e+06	5.76205e+07	5.36664e+07	5.16292e+07	1.22057e+07	2.0761e+07	9.53598e+06	2.95853e+07	2.77056e+07	1.04622e+07	0.45417	0.0327952	1.15902	-1.1387	1.48419	Sig	PK Polyketides	PK12 Flavonoids	PK1203 Proanthocyanidins	3.97238e+08
N-Benzyloleamide	P6376		---	---	---	---	4.134	372.32	[M+H]+	TRUE	C25H41NO	N-acyl amines	FALSE	99.9	27874	1.98242e+07	1.89831e+07	1.26891e+07	3.47996e+07	2.35999e+07	3.6176e+07	2.66568e+07	1.48844e+06	1.09282e+06	3.61592e+07	2.70701e+07	4.30499e+07	5.88948e+07	5.56506e+07	5.19686e+07	2.40191e+07	3.96562e+07	4.06088e+07	0.46492	0.00143605	1.52375	-1.10495	2.84283	Sig	---	---	---	5.52387e+08
3-Methylhistidine	P1761	C01152	HMDB0000479	Organic acids and derivatives	Carboxylic acids and derivatives	Amino acids, peptides, and analogues	7.969	170.092	[M+H]+	TRUE	C7H11N3O2	Histidine and derivatives	TRUE	87.9	71.67	1.06999e+08	1.81508e+08	1.86277e+08	1.64915e+08	1.6977e+08	1.61991e+08	4.54836e+07	4.24649e+07	5.81461e+07	3.33612e+08	3.36011e+08	2.16135e+08	2.14609e+08	198126542	1.79908e+08	2.27072e+08	4.40254e+08	2.20288e+08	0.47234	0.00123107	1.6025	-1.0821	2.90972	Sig	---	---	---	3.48357e+09
3-Hexadecyl-4-Methoxy-5-Methyloxolan-2-One	P6377		---	---	---	---	1.018	372.345	[M+H]+	TRUE	C22H42O3	Gamma butyrolactones	FALSE	98.2	7532.78	2.62752e+06	2.59369e+06	2.8712e+06	2.2767e+06	2.86409e+06	3.16941e+06	3.11079e+06	3.31004e+06	3.09211e+06	1.2275e+07	1.17559e+07	1.13667e+07	2.83192e+06	3.28285e+06	2.61023e+06	3.32244e+06	3.34922e+06	3.13073e+06	0.48059	0.0489206	1.08015	-1.05712	1.31051	Sig	---	---	---	7.98406e+07
N-Acetyl-Asp-Glu	P5096		---	---	---	---	8.473	305.097	[M+H]+	TRUE	C11H16N2O8	Dipeptides	TRUE	93.4	9535.97	7.473e+08	7.78182e+08	7.09233e+08	703288669	7.23316e+08	7.36013e+08	5.34024e+08	4.73339e+08	4.62235e+08	1539726352	1544032720	1498795327	1142255458	1071707975	1123915320	1449900086	1418828032	1408316531	0.481	7.27061e-08	2.08042	-1.05589	7.13843	Sig	---	---	---	1.80644e+10
2-Hydroxyacetanilide	N1944		HMDB0061919	Benzenoids	Benzene and substituted derivatives	Anilides	4.925	190.034	[M-H]-	TRUE	C8H9NO2	Acetanilides	FALSE	91.7	110.5	5.91108e+07	5.76182e+07	5.83023e+07	6.69783e+07	4.11566e+07	2.49736e+07	4.22238e+07	4.22336e+07	4.56628e+07	1.23267e+08	1.33879e+08	1.28687e+08	6.7151e+07	6.51476e+07	6.46953e+07	1.07362e+08	1.04816e+08	1.03895e+08	0.48755	0.000124615	1.672	-1.03638	3.90443	Sig	---	---	---	1.33716e+09
Bromperidol	P7098		---	---	---	---	8.474	420.101	[M+NH4]+	TRUE	C21H23BrFNO2		FALSE	98.2	40.13	1.88178e+06	2.2578e+06	1.88946e+06	1.80939e+06	2.04906e+06	2.03039e+06	1.20197e+06	1.21104e+06	1.17485e+06	3.59776e+06	4.13771e+06	3.57974e+06	3.28193e+06	2.7412e+06	2.97455e+06	3.90055e+06	3.60478e+06	3.83432e+06	0.48987	1.54584e-07	2.05974	-1.02953	6.81084	Sig	---	---	---	4.71583e+07
Prosulfocarb	N3292	C18760	---	---	---	---	6.016	252.144	[M+Hac-H]-	TRUE	C14H21NOS	Benzene and substituted derivatives	FALSE	97.7	11273.8	119291242	1.16218e+08	1.18314e+08	4.55038e+07	4.64736e+07	4.60479e+07	2.14923e+07	2.93168e+07	2.37936e+07	1.47777e+08	151470608	1.50597e+08	9.95181e+07	1.05307e+08	1.04196e+08	1.30758e+08	1.274e+08	1.3235e+08	0.49283	0.000782731	1.45089	-1.02084	3.10639	Sig	Pesticides	Herbicides	Thiocarbamate herbicides	1.71582e+09
1-(2-(1H-Indol-3-Yl)Ethyl)Urea	P3150		---	---	---	---	6.642	226.104	[M+Na]+	TRUE	C11H13N3O	3-alkylindoles	FALSE	92.7	30.55	6.26053e+06	6.23382e+06	6.23492e+06	3.97914e+06	3.88102e+06	3.85061e+06	9.05254e+06	1.02424e+07	9.65772e+06	1.50682e+07	1.38322e+07	1.4557e+07	1.3184e+07	1.17444e+07	1.09803e+07	1.22707e+07	1.31226e+07	1.28656e+07	0.50493	3.97837e-06	1.93094	-0.985845	5.4003	Sig	---	---	---	1.77018e+08
Coptisine	N4637	C16938	---	---	---	---	4.262	321.093	[M+H]+	TRUE	C19H14NO4+	Protoberberine alkaloids and derivatives	TRUE	74.4	74.11	2.70638e+07	2.57667e+07	2.80649e+07	3.23292e+07	3.22399e+07	3.27584e+07	2.01228e+07	1.83766e+07	1.95947e+07	3.25886e+07	3.10581e+07	2.95089e+07	7.63543e+07	8.18369e+07	7.68245e+07	4.82459e+07	4.74415e+07	4.40113e+07	0.50509	0.00266916	1.33161	-0.985388	2.57363	Sig	---	---	---	7.04187e+08
Butyryl Carnitine	P3296		---	---	---	---	5.86	232.153	[M+H]+	TRUE	C11H21NO4	Acyl carnitines	TRUE	84.2	187.9	8.64725e+07	8.69815e+07	8.47907e+07	1.0053e+08	1.04934e+08	1.02174e+08	1.67851e+08	1.49878e+08	1.71249e+08	254872927	2.56684e+08	2.66883e+08	2.20769e+08	2.07419e+08	218963874	2.18122e+08	2.27236e+08	2.0194e+08	0.50888	5.71094e-07	2.01204	-0.974603	6.24329	Sig	---	---	---	3.12775e+09
Syringic Acid	N2112	C10833	HMDB0002085	Benzenoids	Benzene and substituted derivatives	Benzoic acids and derivatives	3.983	198.981	[M-H]-	TRUE	C9H10O5	Gallic acid and derivatives	FALSE	94.9	40.87	1.38345e+07	1.42312e+07	1.19417e+07	9.30787e+06	2.39077e+07	8.72703e+06	2.65145e+06	5.82207e+06	9.80075e+06	1.7328e+07	2.95755e+07	1.90712e+07	2.05404e+07	1.28782e+07	1.01104e+07	2.78202e+07	2.68141e+07	3.15768e+07	0.51209	0.00473682	1.34201	-0.965531	2.32451	Sig	---	---	---	2.95939e+08
Inosine 5'-monophosphate	P5951	C00130	HMDB0000175	Nucleosides, nucleotides, and analogues	Purine nucleotides	Purine ribonucleotides	8.271	349.053	[M+H]+	TRUE	C10H13N4O8P	Purine ribonucleoside monophosphates	TRUE	80.9	2613.74	3.53114e+08	3.5175e+08	354104692	3.59984e+08	3.5295e+08	352361441	476434966	457496396	4.82729e+08	3.74835e+08	3.85496e+08	376735663	8.6798e+08	883970006	8.6265e+08	9.8204e+08	9.97212e+08	9.84327e+08	0.5273	0.00195743	1.51087	-0.923304	2.70831	Sig	---	---	---	1.02562e+10
Prenylamine Lactate	P5570		---	---	---	---	5.249	330.226	[M+H]+	TRUE	C27H33NO3		FALSE	99.2	30.68	3.23927e+06	3.01057e+06	3.29823e+06	12287213	1.1781e+07	1.18532e+07	3.97334e+06	3.76948e+06	3.77959e+06	1.04649e+07	1.04056e+07	1.00901e+07	1.45531e+07	1.44504e+07	1.40026e+07	1.1065e+07	1.13542e+07	1.1449e+07	0.52851	0.00207682	1.52558	-0.919997	2.6826	Sig	---	---	---	1.64827e+08
Rosmanol	P5884		---	---	---	---	7.357	345.198	[M+H]+	TRUE	C20H26O5	Diterpene lactones	FALSE	98.7	82.38	2.47209e+07	2.53254e+07	2.68873e+07	3.10956e+07	2.82649e+07	3.34886e+07	1.61926e+07	1.63414e+07	1.53896e+07	4.22451e+07	4.33721e+07	4.26438e+07	4.53901e+07	4.7623e+07	4.42231e+07	4.77355e+07	5.04525e+07	4.61512e+07	0.5312	1.53365e-07	2.04881	-0.912673	6.81427	Sig	---	---	---	6.27543e+08
Miglitol	N2317	C07708	HMDB0014634	Organoheterocyclic compounds	Piperidines	---	6.011	208.118	[M-H]-	TRUE	C8H17NO5	Piperidines	FALSE	99.9	1181.25	9.72694e+06	8.50719e+06	9.25765e+06	5.56735e+06	5.44968e+06	5.51845e+06	3.81914e+06	5.89979e+06	4.18895e+06	1.48129e+07	1.46529e+07	1.55911e+07	9.49312e+06	9.45876e+06	9.91802e+06	1.17236e+07	1.14466e+07	1.163e+07	0.53285	7.94332e-05	1.65998	-0.908199	4.1	Sig	Enzymes	Hydrolases	alpha-glucosidase [HSA:2548 2595 8972] [KO:K12316 K12317 K12047] [EC:3.2.1.20]	1.66662e+08
1-Acetylimidazole	P457		---	---	---	---	1.691	111.055	[M+H]+	TRUE	C5H6N2O	Carbonylimidazoles	TRUE	89	151.73	1554603527	1648310592	1582238213	2671323616	2993213892	2962417228	1674562811	1612129697	1696184067	3643207106	3608066845	3598951469	4437064811	4350758456	4410257874	2687765695	3782885138	3836897729	0.53542	9.58825e-06	1.89109	-0.901257	5.01826	Sig	---	---	---	52750838766
Nicotinic Acid Mono Nucleotide	P5678		---	---	---	---	4.354	336.051	[M+H-2H2O]+	TRUE	C11H14NO9P	Nicotinic acid nucleotides	FALSE	93.9	203.74	3.80242e+07	3.82453e+07	3.73769e+07	1.2466e+07	1.33289e+07	4.87625e+07	7.89342e+06	1.10828e+07	6.72876e+06	4.16435e+07	4.04504e+07	4.27011e+07	4.86552e+07	4.67923e+07	4.71535e+07	4.13213e+07	4.00688e+07	4.2208e+07	0.54709	0.00281899	1.45693	-0.87015	2.54991	Sig	---	---	---	6.04903e+08
Bisanhydrorutilantinone	N6175		---	---	---	---	1.494	431.06	[M-H]-	TRUE	C22H16O7	Tetracenequinones	FALSE	78.5	755.1	2.10428e+06	1.5961e+06	1.04856e+06	1.32446e+06	1.18053e+06	1.65288e+06	116099	81711.6	172101	2.33103e+06	2.32553e+06	2.14441e+06	1.45779e+06	1.56399e+06	907517	2.1493e+06	1.90701e+06	2.13124e+06	0.54834	0.0109751	1.23311	-0.866857	1.95959	Sig	---	---	---	2.61945e+07
2-Ureidopentanedioic Acid	N2405		---	---	---	---	1.507	213.05	[M+Na]+	TRUE	C6H10N2O5	Glutamic acid and derivatives	TRUE	72.9	939.34	3.60504e+08	358005520	3.56493e+08	2.72282e+08	2.87478e+08	2.82785e+08	4.74897e+07	4.64476e+07	4.49784e+07	4.15781e+08	4.198e+08	4.17557e+08	4.21485e+08	412308765	4.27651e+08	4.12998e+08	4.08129e+08	4.14332e+08	0.54838	0.00101658	1.43682	-0.866752	2.99286	Sig	---	---	---	5.80651e+09
Methyl Orsellinate	N2577		---	---	---	---	4.369	221.028	[M-H]-	TRUE	C9H10O4	p-Hydroxybenzoic acid alkyl esters	FALSE	78	107.98	4.74675e+08	468421199	4.69548e+08	2.12855e+08	2.19863e+08	2.13549e+08	3.82365e+08	3.72732e+08	4.01986e+08	5.49466e+08	5.56652e+08	5.08937e+08	5.14262e+08	5.52665e+08	5.34498e+08	8.51366e+08	8.73563e+08	8.61675e+08	0.55419	0.000515374	1.45745	-0.851547	3.28788	Sig	---	---	---	9.01908e+09
Uridine 5'-Monophosphate	P5470	C00105	HMDB0000288	Nucleosides, nucleotides, and analogues	Pyrimidine nucleotides	Pyrimidine ribonucleotides	8.225	325.042	[M+H]+	TRUE	C9H13N2O9P	Pyrimidine ribonucleoside monophosphates	FALSE	98.7	387.39	2.7851e+07	2.93806e+07	2.79388e+07	3.74484e+07	3.6354e+07	3.67186e+07	3.34737e+07	3.52119e+07	3.55761e+07	3.59736e+07	3.83668e+07	3.6223e+07	6.67096e+07	6.70522e+07	6.48873e+07	7.54994e+07	7.49895e+07	7.2777e+07	0.56331	0.000438694	1.65996	-0.827999	3.35784	Sig	Nucleic acids	Nucleotides	Ribonucleotides	8.32431e+08
1,3,6-Tri-O-Methylarthothelin	N5831		---	---	---	---	8.378	402.993	[M-H]-	TRUE	C17H13Cl3O5		FALSE	87	81.12	3.44893e+06	3.30187e+06	3.02317e+06	3.78985e+06	4.13348e+06	4.15558e+06	2.60319e+06	2.70645e+06	2.94393e+06	5.97173e+06	5.40836e+06	5.08227e+06	5.32022e+06	6.44245e+06	5.89526e+06	6.14053e+06	6.5463e+06	6.47143e+06	0.56508	4.09702e-08	1.9305	-0.823473	7.38753	Sig	---	---	---	8.3385e+07
Tonantzitlolone B	N6897		---	---	---	---	1.612	505.277	[M-H]-	TRUE	C28H42O9	Fatty acid esters	FALSE	92.5	2189.1	616647	659705	1.21199e+06	2.74362e+06	2.83087e+06	2.80798e+06	2.44674e+06	2.55434e+06	2.40496e+06	5.44987e+06	5.08642e+06	5.66221e+06	3.56531e+06	2.35863e+06	1.69812e+06	3.06193e+06	3.10203e+06	2.33955e+06	0.56543	0.0157691	1.33037	-0.82258	1.80219	Sig	---	---	---	5.06009e+07
Isodolichantoside	N7166		---	---	---	---	7.298	545.249	[M-H]-	TRUE	C28H36N2O9	Terpene glycosides	FALSE	100	38152.5	1.81014e+07	2.06005e+07	1.95537e+07	1.48597e+07	1.01351e+07	1.27958e+07	6.71591e+06	6.94085e+06	5.30663e+06	2.57107e+07	2.64174e+07	2.75379e+07	2.68665e+07	1.59347e+07	1.79927e+07	2.12936e+07	1.96264e+07	1.96796e+07	0.57202	0.00117511	1.46549	-0.805863	2.92992	Sig	---	---	---	3.16069e+08
Scytonemin	P8632		---	---	---	---	4.217	545.158	[M+H]+	TRUE	C36H20N2O4		FALSE	92.2	3947.04	4.21418e+06	4.11451e+06	4.35549e+06	2.83027e+06	2.44004e+06	3.32577e+06	624300	568771	323365	4.81959e+06	6.98168e+06	5.77024e+06	3.08104e+06	3.49914e+06	3.732e+06	4.27792e+06	3.75567e+06	3.79055e+06	0.57411	0.0150336	1.27142	-0.800601	1.82294	Sig	---	---	---	6.25046e+07
5-Aminovaleric Acid Betaine	P1546		HMDB0014917	Organoheterocyclic compounds	Diazanaphthalenes	Naphthyridines	7.78	160.133	[M+H]+	TRUE	C8H17NO2	NA	TRUE	94.6	3174.5	3537822449	3432589261	3656209698	5446230855	5688514659	5233018523	3410468026	3335305350	3370270501	8165502324	8362110380	8530515457	7848628640	8064082966	7687038488	5416312949	5174626071	4905253479	0.57846	0.000134004	1.74319	-0.789711	3.87288	Sig	---	---	---	101264500076
2-Morpholinothiobenzothiazole	N3304		---	---	---	---	2.562	253.045	[M-H]-	TRUE	C11H12N2OS2	Benzothiazoles	FALSE	99.3	33.51	1.95661e+08	1.94728e+08	1.87137e+08	1.63793e+08	168609169	1.66797e+08	2.67729e+07	2.61434e+07	3.05896e+07	2.35121e+08	2.35047e+08	2.32132e+08	2.13447e+08	2.04662e+08	2.03336e+08	2.29725e+08	2.19871e+08	216335463	0.58313	0.00262485	1.36805	-0.778111	2.5809	Sig	---	---	---	3.14991e+09
6-Hydroxysumatrol	N6535		---	---	---	---	4.144	465.096	[M+Hac-H]-	TRUE	C23H22O8	Rotenones	FALSE	98.2	1938.47	2.70293e+07	2.56353e+07	2.37114e+07	3.62407e+07	3.66332e+07	3.61042e+07	2.30815e+07	2.21113e+07	2.27653e+07	5.27213e+07	5.6193e+07	5.37266e+07	4.38489e+07	4.27091e+07	4.40632e+07	4.63354e+07	4.53913e+07	4.78413e+07	0.58525	1.30485e-06	1.91561	-0.772875	5.88444	Sig	---	---	---	6.86142e+08
3-Phosphonopropionic Acid	P1424		---	---	---	---	6.025	155.01	[M+H]+	TRUE	C3H7O5P	Organic phosphonic acids	FALSE	99.9	35.05	1.65429e+07	1.78019e+07	1.50215e+07	1.68115e+07	1.75703e+07	1.67908e+07	6.59352e+06	6.76415e+06	6.05522e+06	1.76109e+07	1.51565e+07	1.75615e+07	2.97578e+07	2.95002e+07	3.01842e+07	2.04905e+07	2.19576e+07	2.23434e+07	0.58638	0.00226209	1.47048	-0.770092	2.64549	Sig	---	---	---	3.24514e+08
Protodioscin	P11289	C08907	HMDB0034062	Lipids and lipid-like molecules	Steroids and steroid derivatives	Steroidal glycosides	8.218	1071.54	[M+H]+	TRUE	C51H84O22	Steroidal saponins	FALSE	95.7	4591.22	1.00737e+06	1.38841e+06	1.09622e+06	1.07901e+06	1.03777e+06	1.13954e+06	955799	738981	942715	2.17027e+06	1.99097e+06	2.30117e+06	1.37567e+06	1.4386e+06	922207	1.96185e+06	2.0263e+06	1.81324e+06	0.5866	0.000284718	1.72428	-0.769551	3.54559	Sig	Terpenoids	Steroids	Furostan	2.53861e+07
1-Methyladenosine	P4583	C02494	HMDB0003331	Nucleosides, nucleotides, and analogues	Purine nucleosides	---	6.725	282.119	[M+H]+	TRUE	C11H15N5O4		TRUE	92.6	271.83	1.35288e+08	1.4329e+08	139780383	1.28918e+08	1.20219e+08	1.26391e+08	8.54644e+07	8.31821e+07	8.09545e+07	1.82752e+08	1.98452e+08	1.94906e+08	1.88159e+08	1.88682e+08	188955563	209943192	217132951	2.01667e+08	0.58932	1.87382e-07	2.03918	-0.762877	6.72727	Sig	---	---	---	2.81414e+09
Oxypeucedanin Hydrate	P5507		---	---	---	---	8.473	327.078	[M+Na]+	TRUE	C16H16O6	Psoralens	TRUE	80.6	89.39	1.83628e+07	1.89749e+07	1.61975e+07	1.76584e+07	1.81049e+07	1.89175e+07	2.15903e+07	1.8653e+07	1.82282e+07	3.77695e+07	3.67288e+07	3.42342e+07	2.77445e+07	2.49573e+07	2.69411e+07	3.10011e+07	3.08608e+07	3.19638e+07	0.59067	3.00182e-07	2.04578	-0.759576	6.52261	Sig	---	---	---	4.48889e+08
Propionic Acid	P203	C00163	HMDB0000237	Organic acids and derivatives	Carboxylic acids and derivatives	Carboxylic acids	1.38	97.0399	[M+Na]+	TRUE	C3H6O2	Carboxylic acids	TRUE	72.7	78.27	8.4567e+07	8.58819e+07	8.15218e+07	1.46066e+08	1.48013e+08	1.48624e+08	1.37271e+08	1.40933e+08	1.45094e+08	1.67371e+08	1.72299e+08	1.65912e+08	2.35862e+08	2.41177e+08	253634600	2.13798e+08	2.11297e+08	2.16751e+08	0.59527	3.71044e-05	1.8249	-0.748384	4.43057	Sig	Organic acids	Carboxylic acids	Monocarboxylic acids	2.99607e+09
Roemerine	N4284		HMDB0030264	Organoheterocyclic compounds	Heteroaromatic compounds	---	7.342	302.121	[M-H]-	TRUE	C18H17NO2	Aporphines	FALSE	99.8	17548.8	1.46919e+07	1.48453e+07	1.48118e+07	1.50081e+07	1.49168e+07	1.43681e+07	1.06292e+07	1.12873e+07	1.33912e+07	2.24778e+07	2.09496e+07	2.31634e+07	1.88557e+07	2.10028e+07	2.11083e+07	2.69259e+07	2.69489e+07	2.45827e+07	0.60165	2.99165e-07	1.87655	-0.733004	6.52409	Sig	---	---	---	3.29965e+08
Fenoldopam	P5112	C07693	HMDB0014938	Organoheterocyclic compounds	Benzazepines	---	7.968	306.092	[M+H]+	TRUE	C16H16ClNO3	Benzazepines	FALSE	96.5	141.13	3.69235e+07	3.33596e+07	3.51553e+07	2.94847e+07	3.06767e+07	2.87444e+07	1.56901e+07	1.65544e+07	1.79726e+07	4.72248e+07	4.84454e+07	4.97478e+07	3.68996e+07	3.5034e+07	3.49789e+07	5.19132e+07	4.91666e+07	4.93929e+07	0.60715	0.000167186	1.75505	-0.719875	3.7768	Sig	---	---	---	6.47364e+08
Isofraxidin	N3125	C17480	---	---	---	---	7.222	245.041	[M+Na]+	TRUE	C11H10O5	7-hydroxycoumarins	TRUE	81.1	158.44	63262924	5.44359e+07	6.56036e+07	6.64913e+07	5.1023e+07	5.51953e+07	3.24585e+07	3.2541e+07	3.4481e+07	9.39242e+07	107138524	9.76146e+07	8.85533e+07	6.58228e+07	7.1087e+07	7.67759e+07	7.7082e+07	7.063e+07	0.60844	0.000164686	1.65877	-0.716813	3.78334	Sig	---	---	---	1.20412e+09
Meloxicam	N5136	C08169	HMDB0014952	Organoheterocyclic compounds	Benzothiazines	---	2.281	352.05	[M-H]-	TRUE	C14H13N3O4S2		FALSE	98	281.58	4.68288e+08	4.80078e+08	4.69339e+08	1195263133	1210512379	1141363811	1.69758e+08	1.70717e+08	1.89266e+08	1063630203	1090963247	1095427349	8.90806e+08	934930365	9.16643e+08	1019572642	9.57415e+08	1005174059	0.61224	0.0213121	1.20957	-0.707831	1.67137	Sig	---	---	---	1.44691e+10
Gamma-Mangostin	N6047		HMDB0035795	Organoheterocyclic compounds	Benzopyrans	1-benzopyrans	7.928	419.139	[2M-H]-	TRUE	C23H24O6	8-prenylated xanthones	FALSE	99.4	6202.75	7.16197e+06	5.91891e+06	8.29726e+06	7.55087e+06	9.60122e+06	1.39127e+07	8.09058e+06	6.66729e+06	6.40835e+06	1.32785e+07	1.22662e+07	1.3464e+07	1.21013e+07	1.53311e+07	1.19129e+07	1.53722e+07	1.40932e+07	1.2361e+07	0.61249	3.90418e-05	1.74946	-0.707242	4.40847	Sig	---	---	---	1.9379e+08
O-Phospho-L-serine	N1838	C01005	HMDB0000272	Organic acids and derivatives	Carboxylic acids and derivatives	Amino acids, peptides, and analogues	7.219	186.015	[M-H]-	TRUE	C3H8NO6P	L-alpha-amino acids	FALSE	99.6	93.54	6.15038e+07	5.47467e+07	6.76223e+07	6.10403e+07	4.25737e+07	5.22326e+07	1.4011e+07	8.55609e+06	7.83564e+06	7.52968e+07	8.44241e+07	8.41958e+07	7.83833e+07	4.81861e+07	5.71481e+07	6.09881e+07	5.94935e+07	5.57176e+07	0.61295	0.0128696	1.21303	-0.706159	1.89044	Sig	---	---	---	9.73956e+08
Fluanisone	N5225		---	---	---	---	6.008	357.201	[2M-H]-	TRUE	C21H25FN2O2		FALSE	100	942.86	1.73679e+07	1.68338e+07	1.81941e+07	1.27879e+07	9.37328e+06	7.45169e+06	4.98642e+06	6.58596e+06	7.69574e+06	1.44283e+07	1.61438e+07	1.51004e+07	2.30593e+07	2.32297e+07	2.26609e+07	17228562	1.65483e+07	1.67496e+07	0.61324	0.00363941	1.24596	-0.705476	2.43897	Sig	---	---	---	2.66426e+08
L-Argininosuccinate	P4785	C03406	HMDB0000052	Organic acids and derivatives	Carboxylic acids and derivatives	Amino acids, peptides, and analogues	8.808	291.129	[M+H]+	TRUE	C10H18N4O6	Aspartic acid and derivatives	TRUE	77.8	288.05	4.64584e+07	4.47812e+07	4.69111e+07	4.60839e+07	4.55e+07	4.44774e+07	2.64837e+07	2.52883e+07	2.64791e+07	7.44894e+07	7.46393e+07	7.42304e+07	5.71589e+07	5.83042e+07	5.99008e+07	5.86049e+07	5.75004e+07	5.98901e+07	0.61328	2.50867e-05	1.85758	-0.705382	4.60056	Sig	Peptides	Amino acids	Other amino acids	9.27181e+08
Phenanthraquinone	N2333	C03243	---	---	---	---	1.666	209.065	[M-H]-	TRUE	C14H8O2		FALSE	93.6	1082.5	2688331424	2764885338	2754330533	2502610355	2520590055	2607656507	8.86587e+08	8.7148e+08	8.77315e+08	3645233449	3682580830	3652843911	3029565371	2883247454	2856784775	3454423457	3447651971	3414755185	0.61442	0.000856702	1.49381	-0.702703	3.06717	Sig	---	---	---	4.85409e+10
Calcimycin	P8386	C11309	---	---	---	---	4.705	524.273	[M+Na]+	TRUE	C29H37N3O6	Benzoxazoles	FALSE	99.9	75.11	1.47679e+06	1.47181e+06	2.6989e+06	3.14986e+06	3.15193e+06	3.33395e+06	1.3182e+06	1.7175e+06	1.54885e+06	2.83831e+06	2.64095e+06	3.18178e+06	3.2636e+06	3.92966e+06	4.01595e+06	4.38959e+06	3.7959e+06	4.1973e+06	0.616	0.00124575	1.57961	-0.698998	2.90457	Sig	---	---	---	5.21208e+07
Alpha-Ergocryptine	P8509	C07545	---	---	---	---	4.68	534.295	[M+K]+	TRUE	C32H41N5O5	Lysergamides	FALSE	90.8	87.89	9.73698e+06	1.27288e+07	1.19675e+07	9.75696e+06	9.79904e+06	1.02037e+07	528315	214294	324758	8.55739e+06	1.43032e+07	1.27848e+07	9.56321e+06	1.02261e+07	9.3815e+06	1.49911e+07	1.14118e+07	1.46663e+07	0.61633	0.0337892	1.13564	-0.698225	1.47122	Sig	Alkaloids	Alkaloids derived from tryptophan and anthranilic acid	Indole alkaloids	1.71146e+08
Berberrubine	P5446		HMDB0030266	Alkaloids and derivatives	Protoberberine alkaloids and derivatives	---	4.267	323.108	[M+H]+	TRUE	C19H16NO4+	Isoquinolines and derivatives	FALSE	97.7	77.68	7.04829e+06	6.595e+06	7.60993e+06	1.21138e+07	1.24282e+07	1.15064e+07	6.19185e+06	7.51427e+06	6.51499e+06	8.91117e+06	5.99476e+06	6.54176e+06	1.77326e+07	2.11934e+07	1.93861e+07	1.47223e+07	1.70169e+07	1.41579e+07	0.61694	0.0192494	1.20493	-0.696798	1.71558	Sig	---	---	---	2.0318e+08
Heliocurassavicine N-Oxyde	P5032		---	---	---	---	5.73	302.195	[M+H]+	TRUE	C15H27NO5	Pyrrolizidines	TRUE	79.7	58.26	9.35395e+06	9.485e+06	9.59809e+06	1.14777e+07	1.13862e+07	1.15739e+07	9.14554e+06	9.30373e+06	9.14553e+06	1.42939e+07	1.34531e+07	1.43005e+07	1.81199e+07	1.82869e+07	1.85038e+07	1.57443e+07	1.59127e+07	1.67668e+07	0.62229	2.97299e-07	2.00749	-0.684341	6.52681	Sig	---	---	---	2.35852e+08
Arabinofuranosyluracil	N3603		---	---	---	---	1.31	267.085	[M-H]-	TRUE	C9H12N2O6	Pyrimidine nucleosides	FALSE	100	77.46	5.14722e+07	5.10211e+07	5.36567e+07	7.72702e+07	7.06369e+07	7.4068e+07	4.22739e+07	4.77744e+07	4.73387e+07	9.49978e+07	9.82828e+07	9.61133e+07	8.08326e+07	7.24754e+07	7.2697e+07	1.02897e+08	1.06685e+08	101305415	0.62389	3.88721e-05	1.76532	-0.680636	4.41036	Sig	---	---	---	1.3418e+09
Dl-Lauroylcarnitine	P5865		---	---	---	---	4.561	344.279	[M+H]+	TRUE	[C23H46NO4]+	Acyl carnitines	TRUE	84.1	185.87	3.91814e+07	3.72241e+07	3.61576e+07	6.50888e+07	6.43493e+07	7.00372e+07	7.28932e+07	7.41639e+07	7.58057e+07	8.06569e+07	8.577e+07	8.48365e+07	9.58377e+07	9.84655e+07	1.07852e+08	9.50122e+07	1.01441e+08	9.87684e+07	0.6303	4.944e-05	1.8232	-0.665889	4.30592	Sig	---	---	---	1.38354e+09
Apotoxicarol	P6137		---	---	---	---	6.729	360.069	[M+H]+	TRUE	C18H14O7	Rotenones	FALSE	99.8	39.21	1.42487e+07	1.27632e+07	1.36367e+07	1.16363e+07	1.17842e+07	1.229e+07	3.43331e+06	4.40796e+06	3.91913e+06	1.69953e+07	1.86628e+07	1.87119e+07	1.42572e+07	13672659	1.46977e+07	1.34498e+07	1.47604e+07	1.42322e+07	0.63195	0.00321725	1.46902	-0.662118	2.49252	Sig	---	---	---	227559500
(+)-Bicuculline	P6288	C09364	---	---	---	---	1.545	368.107	[M+ACN+H]+	TRUE	C20H17NO6	Phthalide isoquinolines	FALSE	96.5	245.17	5.23433e+07	5.42837e+07	4.77464e+07	6.72013e+07	6.97424e+07	7.34297e+07	1.47515e+07	1.507e+07	8.32067e+06	7.39487e+07	7.71673e+07	6.95097e+07	5.56163e+07	5.48613e+07	6.2643e+07	8.4414e+07	7.8731e+07	8.04495e+07	0.63214	0.0124225	1.3275	-0.661684	1.90579	Sig	Alkaloids	Alkaloids derived from tyrosine	Isoquinoline alkaloids	1.04023e+09
8-Gingerol	N4678		---	---	---	---	6.01	323.217	[M-H]-	TRUE	C19H30O4	Gingerols	FALSE	95.1	37315.7	1.11493e+08	1.09016e+08	1.15449e+08	7.4597e+07	6.72528e+07	7.0299e+07	3.70906e+07	3.12997e+07	3.25848e+07	9.85011e+07	1.02364e+08	1.01041e+08	1.36194e+08	1.31555e+08	1.37234e+08	1.07847e+08	1.05372e+08	1.06021e+08	0.63255	0.00416796	1.24444	-0.660749	2.38008	Sig	---	---	---	1.67521e+09
Aztreonam	N6466	C06840	HMDB0014499	Organoheterocyclic compounds	Lactams	Beta lactams	8.09	458.046	[M-H]-	TRUE	C13H17N5O8S2	Monobactams	FALSE	89.7	7121.07	3.98756e+06	2.75007e+06	3.12849e+06	6.36664e+06	5.69513e+06	5.43838e+06	5.85933e+06	6.02077e+06	6.43417e+06	5.29973e+06	4.71893e+06	5.39576e+06	8.52511e+06	8.57094e+06	8.09795e+06	1.09685e+07	1.03971e+07	1.01404e+07	0.63345	0.00553186	1.29967	-0.658697	2.25713	Sig	Antibiotics	beta-Lactams	Monobactams	1.17795e+08
8-Shogaol	N4749		HMDB0031464	Benzenoids	Phenols	Methoxyphenols	5.997	327.191	[M-H]-	TRUE	C19H28O3	Shogaols	FALSE	99.5	128.44	4.24075e+07	4.1937e+07	4.34683e+07	2.55909e+07	2.84967e+07	2.78931e+07	1.77522e+07	2.3529e+07	2.22319e+07	5.00647e+07	5.17977e+07	5.07257e+07	4.53122e+07	4.98402e+07	4.63184e+07	4.68399e+07	4.58495e+07	4.41082e+07	0.63433	8.73717e-05	1.60091	-0.656695	4.05863	Sig	---	---	---	7.04163e+08
Polygalic Acid	P8255		---	---	---	---	1.057	511.302	[M+H]+	TRUE	C29H44O6	12-alpha-hydroxysteroids	FALSE	98.5	25616.7	1.34634e+07	1.63817e+07	1.65249e+07	1.34227e+07	1.22146e+07	1.41506e+07	1.18297e+07	1.24158e+07	1.16866e+07	2.25095e+07	2.54106e+07	2.56372e+07	1.78053e+07	2.08646e+07	2.02807e+07	1.96104e+07	2.00316e+07	2.00332e+07	0.63528	1.98811e-06	1.96252	-0.654535	5.70156	Sig	---	---	---	3.14273e+08
Carnitine	P1595	C00487	HMDB0000062	Organic nitrogen compounds	Organonitrogen compounds	Quaternary ammonium salts	7.339	162.112	[M+H]+	TRUE	C7H15NO3	Carnitines	TRUE	96.3	1155.49	1033310181	1037889158	1055710176	1064086263	1129915054	1023168058	7.11651e+08	6.98402e+08	7.10988e+08	1363817279	1395870400	1425913321	1462875884	1486062478	1296224129	1616031629	1591279362	1633632574	0.63783	1.2627e-06	1.98596	-0.648756	5.8987	Sig	---	---	---	2.17368e+10
Caffeic Acid	N1765	C01481	HMDB0003501	Phenylpropanoids and polyketides	Cinnamic acids and derivatives	Hydroxycinnamic acids and derivatives	4.575	181.049	[M+H]+	TRUE	C9H8O4	Hydroxycinnamic acids	TRUE	74.7	56.18	1.2505e+08	1.33423e+08	1.29347e+08	9.36719e+07	8.98679e+07	8.78023e+07	3.34643e+07	3.48715e+07	3.49988e+07	1.19138e+08	1.22705e+08	1.23837e+08	142076960	1.40365e+08	1.40428e+08	1.31438e+08	1.34134e+08	138867915	0.63915	0.00370675	1.27111	-0.645774	2.43101	Sig	---	---	---	1.95549e+09
Riboflavin	N5996	C00255	HMDB0001520	Nucleosides, nucleotides, and analogues	Flavin nucleotides	---	2.477	415.097	[M-H]-	TRUE	C17H20N4O6	Flavins	FALSE	90.4	310.75	1.23055e+08	1.15829e+08	1.213e+08	8.76405e+07	8.98904e+07	9.25175e+07	1.16346e+08	1.11325e+08	1.17907e+08	1.50389e+08	1.49804e+08	1.47934e+08	2.3246e+08	2.13453e+08	206309923	1.45296e+08	1.40437e+08	1.37202e+08	0.6406	0.000293036	1.52652	-0.642504	3.53308	Sig	Vitamins and cofactors	Vitamins	Water-soluble vitamins	2.49909e+09
Mevalonic Acid Lactone	P1295		HMDB0006024	Organoheterocyclic compounds	Lactones	Delta valerolactones	1.38	148.096	[M+H-H2O]+	TRUE	C6H10O3	Delta valerolactones	FALSE	99.8	79.1	1.75913e+08	1.9833e+08	1.78757e+08	1.33175e+08	1.36178e+08	1.32142e+08	1.83723e+08	1.91225e+08	2.10577e+08	3.35319e+08	3.69681e+08	3.78613e+08	1.71321e+08	1.73147e+08	1.8644e+08	2.61693e+08	2.51322e+08	268946254	0.64262	0.00442594	1.45558	-0.637962	2.35399	Sig	---	---	---	3.9365e+09
Hdmboa	N2702		HMDB0037264	Organoheterocyclic compounds	Benzoxazines	Benzoxazinones	7.225	226.074	[M-H]-	TRUE	C10H11NO5	Benzoxazinoids	FALSE	98.3	50.71	1.69211e+07	1.45749e+07	1.59217e+07	1.6169e+07	1.08076e+07	1.18835e+07	5.78972e+06	4.55852e+06	4.49099e+06	2.136e+07	2.08733e+07	2.07603e+07	1.67854e+07	1.17237e+07	1.11818e+07	1.81424e+07	1.93676e+07	1.65451e+07	0.64513	0.010303	1.24367	-0.632338	1.98703	Sig	---	---	---	2.57857e+08
Conchacarpine A	N5982		---	---	---	---	7.297	414.18	[M-H]-	TRUE	[C25H24N3O3]+	2,2-dimethyl-1-benzopyrans	FALSE	98.3	13341	1.77517e+07	1.91152e+07	1.80575e+07	1.4364e+07	1.38705e+07	1.42005e+07	9.05779e+06	7.6593e+06	6.31161e+06	2.17595e+07	2.1525e+07	2.26019e+07	2.24337e+07	1.94244e+07	1.71967e+07	2.05417e+07	2.12039e+07	1.96589e+07	0.64605	0.000458383	1.52203	-0.630282	3.33877	Sig	---	---	---	3.06734e+08
Anileridine	N5169		HMDB0015049	Organoheterocyclic compounds	Piperidines	Phenylpiperidines	3.094	353.232	[M+H]+	TRUE	C22H28N2O2	Phenylpiperidines	TRUE	70.8	69128.6	7.20122e+07	7.23703e+07	6.82939e+07	6.55653e+07	7.00187e+07	6.46523e+07	4.77522e+07	4.63282e+07	4.72829e+07	1.09524e+08	1.19095e+08	1.28267e+08	8.69362e+07	8.00781e+07	8.20142e+07	8.47988e+07	8.44577e+07	8.23293e+07	0.64639	0.00024873	1.64057	-0.629523	3.60427	Sig	---	---	---	1.41178e+09
3,4-Dichlorophenylurea	N2244		---	---	---	---	8.174	204.997	[M+Hac-H]-	TRUE	C7H6Cl2N2O	Dichlorobenzenes	FALSE	91.6	47.45	9.74388e+07	9.26931e+07	9.77558e+07	6.78243e+07	1.08017e+08	1.18886e+08	6.4969e+07	6.3458e+07	4.90578e+07	1.17653e+08	1.20184e+08	1.23145e+08	1.27723e+08	1.26418e+08	117523598	1.50239e+08	1.42159e+08	1.50541e+08	0.64657	0.00011174	1.62753	-0.629122	3.95179	Sig	---	---	---	1.93569e+09
Taurohyodeoxycholic Acid	N7013		---	---	---	---	5.301	522.281	[M-H]-	TRUE	C26H45NO6S		FALSE	92.2	29923.4	9.05006e+06	1.02863e+07	9.41424e+06	5.10699e+06	7.34059e+06	4.96648e+06	9.49319e+06	8.47991e+06	8.59948e+06	1.6194e+07	1.71223e+07	1.74379e+07	1.18112e+07	8.6723e+06	6.17208e+06	1.19946e+07	1.3959e+07	9.12681e+06	0.64661	0.00870901	1.30232	-0.629032	2.06003	Sig	---	---	---	1.85227e+08
Methyl 3-Aminopyrazine-2-Carboxylic Acid	N1256		---	---	---	---	8.112	154.06	[M+Hac-H]-	TRUE	C6H7N3O2	Pyrazine carboxylic acids	FALSE	99.5	35.49	3.88883e+07	3.87891e+07	8.16942e+07	8.17133e+07	7.07015e+07	7.05579e+07	5.01239e+07	3.68875e+07	5.37668e+07	9.28594e+07	7.87169e+07	9.7022e+07	9.64359e+07	9.56527e+07	7.86342e+07	9.44949e+07	8.10481e+07	9.20686e+07	0.64829	0.000224223	1.64761	-0.625289	3.64932	Sig	---	---	---	1.33006e+09
Palmitoylcarnitine	P6810	C02990	HMDB0000222	Lipids and lipid-like molecules	Fatty Acyls	Fatty acid esters	4.407	400.341	[M+H]+	TRUE	C23H45NO4		TRUE	93.6	8492.51	1.70305e+08	1.68491e+08	1.70293e+08	190467171	226444768	201617366	2.75636e+08	2.78447e+08	2.87994e+08	3.41713e+08	3.70348e+08	3.30399e+08	3.19067e+08	3.26716e+08	3.77556e+08	3.36117e+08	3.06695e+08	3.22561e+08	0.64981	8.56972e-06	1.90991	-0.62191	5.06703	Sig	FA Fatty acyls	FA07 Fatty esters	FA0707 Fatty acyl carnitines	5.00087e+09
Alanine	P127	C01401	HMDB0062251	Organic acids and derivatives	Carboxylic acids and derivatives	Amino acids, peptides, and analogues	1.596	90.0552	[M+H]+	TRUE	C3H7NO2	Alanine and derivatives	TRUE	79.1	255.33	1399062721	1383068250	1432851269	1282974739	1322365233	1422223563	6.30129e+08	5.68192e+08	6.45121e+08	1686439035	1765947207	1697674928	1704005256	1772112816	1825191278	1675711247	1660184368	1721363082	0.65035	0.000254608	1.69687	-0.620712	3.59413	Sig	---	---	---	2.55946e+10
Acetylcysteine	N1464	C06809	HMDB0001890	Organic acids and derivatives	Carboxylic acids and derivatives	Amino acids, peptides, and analogues	7.643	164.037	[M-H]-	TRUE	C5H9NO3S	N-acyl-L-alpha-amino acids	FALSE	99.7	32.5	1.95155e+07	1.97381e+07	1.73646e+07	1.80479e+07	1.6903e+07	1.76487e+07	1.76088e+07	2.12128e+07	1.93374e+07	2.66013e+07	2.29601e+07	2.5508e+07	3.16085e+07	3.2326e+07	3.4176e+07	2.81217e+07	2.70417e+07	2.88833e+07	0.6507	7.80692e-07	1.80879	-0.619936	6.10752	Sig	---	---	---	4.24603e+08
Gomisin D	P8710	C17816	---	---	---	---	8.689	553.198	[2M+H]+	TRUE	C28H34O10	Hydrolyzable tannins	FALSE	98.6	163.22	1.23936e+06	1.24041e+06	1.13283e+06	865790	1.01727e+06	924345	726675	896216	974111	1.95518e+06	1.92036e+06	1.91679e+06	1.24341e+06	1.30717e+06	1.32743e+06	1.26962e+06	1.46454e+06	1.44162e+06	0.65123	0.000293026	1.70291	-0.618761	3.53309	Sig	---	---	---	2.28631e+07
D-2-Aminoadipic Acid	P1584		---	---	---	---	7.898	162.075	[M+H]+	TRUE	C6H11NO4	L-alpha-amino acids	TRUE	73.5	62.25	1.698e+07	1.85611e+07	1.98723e+07	1.75638e+07	1.73225e+07	1.75254e+07	1.55323e+07	1.69154e+07	1.6602e+07	3.47778e+07	3.49811e+07	3.55451e+07	2.21601e+07	2.20145e+07	2.10441e+07	2.40329e+07	2.33957e+07	2.28698e+07	0.65142	0.000498208	1.66737	-0.61834	3.30259	Sig	---	---	---	3.97696e+08
Specioside	P8232		---	---	---	---	5.579	509.159	[2M+H]+	TRUE	C25H30O13	Coumaric acids and derivatives	FALSE	99.5	440.69	600561	708414	700328	2.11384e+06	2.34062e+06	2.142e+06	2.92385e+06	3.33755e+06	3.43775e+06	3.46245e+06	3.7985e+06	3.9446e+06	1.88471e+06	1.78544e+06	1.98329e+06	3.9136e+06	3.48415e+06	3.82303e+06	0.65189	0.0414442	1.14415	-0.6173	1.38254	Sig	---	---	---	4.63847e+07
Diallyl Trisulfide	N2060		HMDB0031154	Organosulfur compounds	Organic trisulfides	---	3.362	196.026	[M-H]-	TRUE	C6H10S3	Organic trisulfides	FALSE	98.4	231.66	492923523	4.99897e+08	4.93853e+08	2.45775e+08	2.21478e+08	2.14761e+08	2.42481e+08	1.86628e+08	9.36547e+07	5.02882e+08	5.52217e+08	4.80157e+08	3.194e+08	3.90768e+08	3.24378e+08	5.05752e+08	5.12376e+08	5.32394e+08	0.65321	0.0165956	1.0942	-0.614381	1.78001	Sig	---	---	---	6.81178e+09
Adenosine 5'-Diphospho-Glucose	P9068		---	---	---	---	8.63	590.088	[M+H]+	TRUE	C16H25N5O15P2	Purine nucleotide sugars	FALSE	99	6669.55	5.96174e+06	5.64528e+06	5.56931e+06	7.00127e+06	6.85146e+06	6.30216e+06	5.62985e+06	5551345	5.7655e+06	8.71452e+06	8.26524e+06	7.7633e+06	9.54868e+06	9.70169e+06	9.26064e+06	9.826e+06	9.85336e+06	1.00304e+07	0.65424	3.49298e-08	2.08316	-0.612108	7.4568	Sig	---	---	---	1.37242e+08
Palmatine Chloride	P6951		---	---	---	---	2.153	410.107	[M+H]+	TRUE	C21H22ClNO4	Protoberberine alkaloids and derivatives	FALSE	96.5	88.71	2.90839e+07	3.44632e+07	2.14108e+07	4.21442e+07	3.90858e+07	4.02526e+07	5.93959e+07	5.63129e+07	5.83169e+07	2.96158e+07	2.91109e+07	2.87825e+07	7.59269e+07	7.96182e+07	7.79015e+07	8.53375e+07	8.56275e+07	8.58493e+07	0.65851	0.0415975	1.08053	-0.602723	1.38093	Sig	---	---	---	9.58237e+08
Skimmin	P5475		---	---	---	---	8.929	325.092	[M+H]+	TRUE	C15H16O8	Coumarin glycosides	FALSE	100	599.12	7.12899e+07	7.21362e+07	7.4837e+07	6.24601e+07	6.33057e+07	6.43576e+07	4.69424e+07	4.61648e+07	4.71159e+07	9.21923e+07	9.54578e+07	9.06557e+07	1.04662e+08	1.03769e+08	1.00691e+08	8.16343e+07	7.84052e+07	8.1016e+07	0.66219	1.44451e-05	1.84597	-0.594683	4.84028	Sig	---	---	---	1.37709e+09
Salvianolic Acid C	N6799		---	---	---	---	8.039	493.108	[M-H]-	TRUE	C26H20O10	2-arylbenzofuran flavonoids	FALSE	97.1	10537.5	1.21132e+07	1.38532e+07	1.88262e+07	2.92843e+07	2.57185e+07	2.47883e+07	2.11851e+07	2.40686e+07	1.98412e+07	1.8444e+07	2.05328e+07	1.99784e+07	3.33574e+07	3.69958e+07	3.56406e+07	4.27979e+07	3.73205e+07	4.11309e+07	0.66275	0.0102459	1.21513	-0.593463	1.98945	Sig	---	---	---	4.75877e+08
Tomatine	P11198	C10827	HMDB0034103	Lipids and lipid-like molecules	Steroids and steroid derivatives	Steroidal glycosides	4.683	1051.58	[2M+H]+	TRUE	C50H83NO21	Steroidal saponins	FALSE	99.4	2836.4	1.25175e+06	1.08546e+06	1.2231e+06	2.39196e+06	2.52916e+06	2.79518e+06	546354	543241	645611	1.12166e+06	1.90966e+06	1.96096e+06	2.65243e+06	2.61025e+06	2.39715e+06	2.53794e+06	2.22404e+06	2.13767e+06	0.66551	0.0468836	1.07328	-0.587468	1.32898	Sig	ST Sterol lipids	ST01 Sterols	ST0115 Solanidines and alkaloid derivatives	3.25636e+07
