# Supplementary material for: Integrated proteomics and metabolomics analysis of D-pinitol function during hippocampal damage in streptozocin-induced aging-accelerated mice
Source: Front Mol Neurosci. 2023 Oct 30;16:1251513. doi: 10.3389/fnmol.2023.1251513 (PMC10664147; doi:10.3389/fnmol.2023.1251513)
Supplement: Supplementary file 6 [file Data_Sheet_5.xlsx]

## Sheet: Sheet1
MetaboName	CC-1	CC-2	CC-3	CC-4	CC-5	CC-6	CC-7	CC-8	CC-9	DM-1	DM-2	DM-3	DM-4	DM-5	DM-6	DM-7	DM-8	DM-9	DP-1	DP-2	DP-3	DP-4	DP-5	DP-6	DP-7	DP-8	DP-9		QC1	QC2	QC3	QC4	QC5	QC6	QC7
Veratramine	2.85309e+07	5.78105e+07	1.84941e+07	4.02707e+07	4.27801e+07	4.14006e+07	9.81396e+06	1.00568e+07	1.12292e+07	2.51221e+07	1.31689e+07	1.27528e+07	2.04356e+08	2.1178e+08	2.12882e+08	1119287754	1072943577	1063955301	7.31884e+07	6.95876e+07	3.4112e+07	67465040	3.23002e+07	7.58724e+07	3.57474e+07	5.10767e+07	3.90726e+07		1.61395e+08	149805731	5.8176e+07	1.79484e+08	1.05973e+08	1.63204e+08	1.63697e+08
Scytonemin	4.81959e+06	6.98168e+06	5.77024e+06	3.08104e+06	3.49914e+06	3.732e+06	4.27792e+06	3.75567e+06	3.79055e+06	4.21418e+06	4.11451e+06	4.35549e+06	2.83027e+06	2.44004e+06	3.32577e+06	624300	568771	323365	6.81495e+06	8.31423e+06	7.90409e+06	6.37108e+06	8.44095e+06	6.53629e+06	5.53633e+06	5.03078e+06	4.70835e+06		3.65915e+06	3.78569e+06	2.1988e+06	3.87679e+06	3.6623e+06	4.55468e+06	2.44072e+06
Quinidine	1.82392e+06	2.10388e+06	1.83297e+06	1.28141e+06	1.13103e+06	1.33234e+06	5.81033e+06	5.37963e+06	5.36232e+06	8.99379e+06	9.05283e+06	8.45029e+06	7.84105e+06	8.22265e+06	8.71344e+06	1.13125e+07	1.24205e+07	1.32475e+07	8.41998e+06	7.61323e+06	7.14284e+06	5.65009e+06	5.88528e+06	6.7373e+06	5.06245e+06	5.21778e+06	5.15964e+06		6.29468e+06	5.19094e+06	5.64743e+06	5.0838e+06	4.71301e+06	5.41344e+06	5.56436e+06
Protodioscin	2.17027e+06	1.99097e+06	2.30117e+06	1.37567e+06	1.4386e+06	922207	1.96185e+06	2.0263e+06	1.81324e+06	1.00737e+06	1.38841e+06	1.09622e+06	1.07901e+06	1.03777e+06	1.13954e+06	955799	738981	942715	1.58619e+06	1.61003e+06	1.47661e+06	1.59545e+06	1.22869e+06	1.7431e+06	1.67776e+06	1.88436e+06	1.57272e+06		2.03323e+06	1.67386e+06	2.4047e+06	2.28333e+06	2.20487e+06	1.80495e+06	1.97191e+06
Pinoxaden	1.12427e+07	1.2017e+07	1.14207e+07	5.09223e+07	4.96662e+07	4.62181e+07	18481771	1.53744e+07	2.01452e+07	1.074e+07	9.34382e+06	1.15146e+07	9.6873e+06	1.00837e+07	1.11114e+07	4.65518e+06	6.3744e+06	5.05748e+06	1.02125e+07	1.23956e+07	9.93604e+06	1.73002e+07	1.74025e+07	1.77804e+07	1.16743e+07	1.11703e+07	1.16758e+07		1.80705e+07	1.69076e+07	1.81754e+07	1.76022e+07	1.71067e+07	1.63636e+07	1.65014e+07
N-Cyclohexyl-2-Benzothiazol-Amine	6.33906e+07	5.67566e+07	5.69663e+07	3.29034e+07	3.27318e+07	3.1891e+07	4.13956e+07	4.45202e+07	4.12595e+07	4.61281e+07	4.40355e+07	3.9367e+07	128053493	1.2822e+08	1.22864e+08	308986219	3.0752e+08	3.27888e+08	6.3414e+07	5.87724e+07	6.09772e+07	6.99254e+07	6.55679e+07	6.65761e+07	3.60788e+07	3.48671e+07	3.36042e+07		7.61223e+07	7.58284e+07	5.60004e+07	6.31472e+07	5.72751e+07	5.15541e+07	6.06786e+07
N,N`-Dimethyl-N,N`-Diphenylurea	6.54208e+07	6.28944e+07	5.57505e+07	2.93314e+07	3.23848e+07	3.37744e+07	5.75153e+06	5.70185e+06	6.99429e+06	2.46704e+07	2.28611e+07	2.09621e+07	260172025	2.47982e+08	2.48091e+08	2.25153e+08	2.17158e+08	2.59608e+08	1.62869e+07	1.82116e+07	1.69141e+07	5.27508e+07	5.75713e+07	6.00659e+07	37198226	3.46685e+07	4.01342e+07		7.39038e+07	7.84538e+07	6.76714e+07	7.0198e+07	7.30529e+07	7.31443e+07	8.05845e+07
Mevalonic Acid Lactone	3.35319e+08	3.69681e+08	3.78613e+08	1.71321e+08	1.73147e+08	1.8644e+08	2.61693e+08	2.51322e+08	268946254	1.75913e+08	1.9833e+08	1.78757e+08	1.33175e+08	1.36178e+08	1.32142e+08	1.83723e+08	1.91225e+08	2.10577e+08	5.74811e+08	5.44684e+08	5.23423e+08	3.46131e+08	3.55958e+08	3.60337e+08	2.06443e+08	1.85253e+08	1.9301e+08		2.28107e+08	225595293	2.6855e+08	2.67372e+08	362108679	229707203	2.68956e+08
Melatonin	462708	519322	448333	934355	941848	1.09682e+06	723024	563358	563248	1.93045e+07	1.78386e+07	1.76064e+07	1.34505e+08	1.32315e+08	1.26835e+08	1.16032e+06	1.2087e+06	1.02316e+06	499118	173290	348706	309012	249634	600963	862689	782052	794841		1.51049e+07	1.58578e+07	1.59129e+07	1.67669e+07	1.68744e+07	1.63126e+07	1.61816e+07
Laccaic Acid A	1.71777e+06	1.87956e+06	1.84099e+06	4.49371e+06	4.66319e+06	4.19318e+06	3.27117e+06	3.39565e+06	3.12126e+06	1.63724e+06	1.4043e+06	1.38788e+06	1.38246e+07	1.25817e+07	1.28409e+07	3.68085e+07	3.68643e+07	3.62503e+07	1.18764e+06	1.1424e+06	835208	5.81474e+06	6.02594e+06	5.74782e+06	2.17572e+06	1.98176e+06	2.0355e+06		6.57016e+06	6.70671e+06	7.11721e+06	6.29832e+06	6.74485e+06	6.69664e+06	6.34039e+06
Indole-3-Acetyl-L-Valine	1.13018e+07	1.1558e+07	1.11841e+07	9.11365e+06	8.49948e+06	8.46361e+06	8.3029e+06	8.6128e+06	8.57449e+06	3.79504e+07	4.1093e+07	4.38862e+07	4.4119e+07	4.00573e+07	4.11095e+07	4.78306e+07	4.82599e+07	5.04123e+07	2.51824e+07	2.26058e+07	2.39522e+07	2.84444e+07	2.76185e+07	2.75502e+07	2.08659e+07	2.09635e+07	2.13848e+07		2.85971e+07	2.83587e+07	2.94299e+07	2.72505e+07	2.99015e+07	3.00094e+07	2.97178e+07
Gluconasturtiin	6.59325e+07	3.33626e+07	7.07338e+07	90253520	8.83744e+07	7.54621e+07	4.60681e+07	4.69588e+07	4.4408e+07	5.36511e+07	5.72774e+07	6.53104e+07	9.4494e+07	9.85438e+07	9.69144e+07	1.51682e+08	162470813	1.60117e+08	6.91646e+07	5.85168e+07	7.24867e+07	6.19665e+07	6.25444e+07	5.60755e+07	4.37139e+07	4.66336e+07	4.05672e+07		7.41295e+07	8.26491e+07	9.83246e+07	9.3664e+07	8.77327e+07	8.62059e+07	8.70685e+07
Fenoldopam	4.72248e+07	4.84454e+07	4.97478e+07	3.68996e+07	3.5034e+07	3.49789e+07	5.19132e+07	4.91666e+07	4.93929e+07	3.69235e+07	3.33596e+07	3.51553e+07	2.94847e+07	3.06767e+07	2.87444e+07	1.56901e+07	1.65544e+07	1.79726e+07	6.46324e+07	6.44949e+07	6.0449e+07	4.15804e+07	4.14636e+07	4.11946e+07	2.99423e+07	2.94356e+07	3.1034e+07		4.57464e+07	4.48553e+07	4.61493e+07	4.42766e+07	4.45506e+07	4.70035e+07	4.82823e+07
DDAO	1.07834e+06	512877	550188	929926	778424	1.42989e+06	2.06673e+06	1.51223e+06	1.33771e+06	1.44093e+06	1.19824e+06	1.82609e+06	1.39204e+06	1.46485e+06	1.3899e+06	2.03842e+06	2.09819e+06	2.53214e+06	818399	642461	521066	1.07019e+06	735892	1.4943e+06	1.40555e+06	729533	969120		9.04481e+06	5.80173e+06	7.73611e+06	8.28039e+06	7.75136e+06	8.39637e+06	7.2158e+06
cis-Aconitate	3.57934e+08	3.70548e+08	3.48488e+08	4.10171e+08	4.20504e+08	4.47605e+08	4.58064e+08	4.55299e+08	2.95579e+08	3.98248e+08	4.22867e+08	367673454	5.95135e+08	5.51866e+08	600818930	9.00216e+08	8.73912e+08	8.48725e+08	2.00164e+08	2.14578e+08	2.04944e+08	3.71698e+08	361808352	3.50861e+08	1.88331e+08	2.0371e+08	1.91228e+08		4.6029e+08	4.31414e+08	4.44036e+08	4.17387e+08	4.51115e+08	4.55235e+08	4.28111e+08
Canthin-6-One	1.25243e+06	3.37044e+06	3.38334e+06	2804824	165305	22608.5	4252003	4.01755e+06	4.26489e+06	843947	2.01588e+06	175966	1.28749e+06	383147	574430	343210	408854	282242	1.18013e+06	2.37488e+06	2.10351e+06	1.69835e+07	1.78405e+07	1.78757e+07	2.84198e+06	2.61495e+06	2.363e+06		4.78855e+06	4.66792e+06	78538.7	212020	4.98421e+06	258209	5.75988e+06
Arctiin	203524	11304.2	420139	809008	1.07403e+06	1.04581e+06	89515.7	294699	163240	282020	385198	388326	2.69153e+06	2.22091e+06	2.48616e+06	1.27736e+06	1.4624e+06	1.54938e+06	205777	206102	11304.2	1.10207e+06	1.25417e+06	1.6775e+06	232858	163987	279906		850423	411565	411757	944498	1.13329e+06	676436	942105
3-Methylhistidine	3.33612e+08	3.36011e+08	2.16135e+08	2.14609e+08	198126542	1.79908e+08	2.27072e+08	4.40254e+08	2.20288e+08	1.06999e+08	1.81508e+08	1.86277e+08	1.64915e+08	1.6977e+08	1.61991e+08	4.54836e+07	4.24649e+07	5.81461e+07	211517510	1.25262e+08	1.30089e+08	553765549	550295238	5.8458e+08	1.68216e+08	2.8903e+08	2.94767e+08		1.57149e+08	173845116	1.58834e+08	1.76884e+08	1.57e+08	1.72621e+08	1.7655e+08
Tonantzitlolone B	5.44987e+06	5.08642e+06	5.66221e+06	3.56531e+06	2.35863e+06	1.69812e+06	3.06193e+06	3.10203e+06	2.33955e+06	616647	659705	1.21199e+06	2.74362e+06	2.83087e+06	2.80798e+06	2.44674e+06	2.55434e+06	2.40496e+06	4.60885e+06	4.25687e+06	3.24559e+06	7.27199e+06	9.61042e+06	1.06805e+07	5.95607e+06	8.32302e+06	6.19171e+06		6.7516e+06	7.24688e+06	7.11423e+06	6.77815e+06	6.55143e+06	6.18226e+06	6.47954e+06
Taurohyodeoxycholic Acid	1.6194e+07	1.71223e+07	1.74379e+07	1.18112e+07	8.6723e+06	6.17208e+06	1.19946e+07	1.3959e+07	9.12681e+06	9.05006e+06	1.02863e+07	9.41424e+06	5.10699e+06	7.34059e+06	4.96648e+06	9.49319e+06	8.47991e+06	8.59948e+06	1.02513e+07	8.96519e+06	8.94522e+06	2.05172e+07	1.98201e+07	2.20027e+07	9.63492e+06	1.00741e+07	1.05242e+07		1.51878e+07	1.30854e+07	1.15961e+07	1.42603e+07	1.51604e+07	1.46773e+07	1.54583e+07
Syringic Acid	1.7328e+07	2.95755e+07	1.90712e+07	2.05404e+07	1.28782e+07	1.01104e+07	2.78202e+07	2.68141e+07	3.15768e+07	1.38345e+07	1.42312e+07	1.19417e+07	9.30787e+06	2.39077e+07	8.72703e+06	2.65145e+06	5.82207e+06	9.80075e+06	3.26992e+07	3.74648e+07	3.67124e+07	3.31796e+07	3.29005e+07	2.06727e+07	1.02869e+07	2.55043e+07	1.17978e+07		2.09968e+07	1.36643e+07	1.55266e+07	1.4972e+07	1.72587e+07	2.36194e+07	1.58176e+07
Sarafloxacin HCl	2632051	3.23853e+06	3.4653e+06	964281	934848	981782	1.83008e+06	1.80182e+06	1.99106e+06	194520	322614	254846	1.25681e+06	963383	743054	302321	318703	490743	2.36209e+06	2.09038e+06	3.00069e+06	1.74711e+06	1.01532e+06	1.15408e+06	1.34419e+06	1.236e+06	1.11261e+06		1.57165e+06	1.87065e+06	1.28837e+06	1.83257e+06	1.92977e+06	1.84273e+06	1.74731e+06
Malonic Acid	919183407	6.23651e+08	9.68669e+08	6.73147e+08	6.65973e+08	6.61483e+08	9.05312e+08	8.81213e+08	899295121	2.65051e+08	2.93643e+08	2.90951e+08	4.41379e+08	4.08537e+08	3.8673e+08	2.81224e+08	3.13123e+08	2.99764e+08	6.42339e+08	6.69014e+08	7.32106e+08	5.33041e+08	5.89116e+08	5.21829e+08	5.91554e+08	555326082	5.90648e+08		4.26623e+08	4.63718e+08	4.64798e+08	4.7193e+08	4.51963e+08	4.66944e+08	4.84042e+08
Isodolichantoside	2.57107e+07	2.64174e+07	2.75379e+07	2.68665e+07	1.59347e+07	1.79927e+07	2.12936e+07	1.96264e+07	1.96796e+07	1.81014e+07	2.06005e+07	1.95537e+07	1.48597e+07	1.01351e+07	1.27958e+07	6.71591e+06	6.94085e+06	5.30663e+06	1.57538e+07	1.68583e+07	1.97163e+07	2.01449e+07	1.93948e+07	2.22114e+07	1.9799e+07	1.77431e+07	2.1645e+07		2.22017e+07	2.41366e+07	1.91666e+07	2.25601e+07	2.32398e+07	19754807	2.12536e+07
Diallyl Trisulfide	5.02882e+08	5.52217e+08	4.80157e+08	3.194e+08	3.90768e+08	3.24378e+08	5.05752e+08	5.12376e+08	5.32394e+08	492923523	4.99897e+08	4.93853e+08	2.45775e+08	2.21478e+08	2.14761e+08	2.42481e+08	1.86628e+08	9.36547e+07	8.92547e+08	6.62946e+08	7.79729e+08	3.14775e+08	4.17631e+08	3.83108e+08	4.9901e+08	3.329e+08	4.12057e+08		4.42796e+08	4.36106e+08	407945764	4.50314e+08	4.04754e+08	4.11617e+08	4.14939e+08
Deoxyguanylic Acid	557637	471637	407399	3.54699e+06	3.35558e+06	3.55246e+06	4.58846e+06	4.40598e+06	4.84327e+06	483215	498820	351014	169819	188070	565987	795336	439204	671762	1010049	871105	674698	574440	597180	446997	1.2882e+06	858505	950403		1.22964e+06	1.58869e+06	965701	930300	834579	1.12652e+06	1.14357e+06
Bisanhydrorutilantinone	2.33103e+06	2.32553e+06	2.14441e+06	1.45779e+06	1.56399e+06	907517	2.1493e+06	1.90701e+06	2.13124e+06	2.10428e+06	1.5961e+06	1.04856e+06	1.32446e+06	1.18053e+06	1.65288e+06	116099	81711.6	172101	1.42695e+07	1.37588e+07	1.39722e+07	8.73668e+06	8.96537e+06	8.50497e+06	4.80974e+06	4.64354e+06	5.72614e+06		5.27738e+06	4.41763e+06	4.37982e+06	4.67125e+06	4.56676e+06	5.39415e+06	4.02575e+06
Anileridine	1.09524e+08	1.19095e+08	1.28267e+08	8.69362e+07	8.00781e+07	8.20142e+07	8.47988e+07	8.44577e+07	8.23293e+07	7.20122e+07	7.23703e+07	6.82939e+07	6.55653e+07	7.00187e+07	6.46523e+07	4.77522e+07	4.63282e+07	4.72829e+07	1.65249e+08	1.65286e+08	1.46123e+08	8.27522e+07	8.87753e+07	8.69412e+07	7.05114e+07	7.21952e+07	7.1547e+07		9.86356e+07	9.72062e+07	9.73931e+07	9.98887e+07	1.05763e+08	1.03275e+08	1.00428e+08
Aloenin	1.12402e+07	1.14712e+07	1.06647e+07	1.06176e+07	1.10708e+07	1.00553e+07	9.84139e+06	9.30088e+06	9.11318e+06	5.13242e+06	4.85128e+06	4.13696e+06	3.77149e+06	4.23633e+06	4.14718e+06	3.78152e+06	1.67643e+06	3.31132e+06	1.4397e+07	1.31905e+07	1.33412e+07	5.46597e+06	6.22432e+06	5.96982e+06	7.1236e+06	7.22572e+06	6.37028e+06		7.16053e+06	3.48295e+06	7.63508e+06	8.65717e+06	7.56859e+06	7.49698e+06	7.95504e+06
Acetaminophen Glucuronide	2.55557e+06	1.73765e+06	2.54198e+06	2.00125e+06	2.75114e+06	3.09247e+06	2.63524e+06	3.04345e+06	3.98947e+06	5.66612e+06	5.28564e+06	4.60636e+06	7.60238e+06	7.92906e+06	5.93566e+06	1.0882e+07	1.81045e+07	2.03136e+07	1.04104e+07	4.7456e+06	2.44612e+06	1.45243e+06	1.2207e+06	934189	2.71693e+06	1.61813e+06	1.58189e+06		4.20654e+06	4.04849e+06	6.62287e+06	5.20041e+06	3.66815e+06	5.38091e+06	2.98173e+06
2-Methylanthra-9,10-Quinone	1.11459e+08	114247765	1.14343e+08	1.20952e+08	1.19478e+08	1.23359e+08	1.10618e+08	1.15016e+08	1.1321e+08	3.9064e+06	3.38136e+06	3.99075e+06	4.35426e+06	5.54843e+06	4.27828e+06	2.71276e+06	2.95345e+06	3.30432e+06	6.449e+06	4.56904e+06	5.07435e+06	9.2334e+06	9.38177e+06	9.86577e+06	4.51242e+06	5.82732e+06	6.6393e+06		3.91081e+07	3.88838e+07	4.08727e+07	4.04683e+07	3.95357e+07	3.97034e+07	4.04352e+07
2-Hydroxyacetanilide	1.23267e+08	1.33879e+08	1.28687e+08	6.7151e+07	6.51476e+07	6.46953e+07	1.07362e+08	1.04816e+08	1.03895e+08	5.91108e+07	5.76182e+07	5.83023e+07	6.69783e+07	4.11566e+07	2.49736e+07	4.22238e+07	4.22336e+07	4.56628e+07	2.65923e+08	2.7312e+08	2.73007e+08	1.6701e+08	1.71176e+08	1.64801e+08	1.17357e+08	1.30417e+08	1.17224e+08		1.14197e+08	1.15015e+08	1.10263e+08	1.13353e+08	115463785	1.17718e+08	1.20719e+08
