# Supplementary material for: Integrated proteomics and metabolomics analysis of D-pinitol function during hippocampal damage in streptozocin-induced aging-accelerated mice
Source: Front Mol Neurosci. 2023 Oct 30;16:1251513. doi: 10.3389/fnmol.2023.1251513 (PMC10664147; doi:10.3389/fnmol.2023.1251513)
Supplement: Supplementary file 7 [file Data_Sheet_6.xlsx]

## Sheet: Sheet1
Accession	Gene Symbol	Protein Name	MW [kDa]	ENTREZID	DP-1	DP-2	DP-3	DM-1	DM-2	DM-3	ttestPvalue	ControlMean	ControlSD	ControlSE	ControlCV	TestMean	TestSD	TestSE	TestCV	FC	Log2FC	fdr
Q04447	Ckb	Creatine kinase B-type	42.7	12709	1.70219e+09	1.65977e+09	1.76406e+09	2.03877e+09	1.88364e+09	1.89241e+09	0.0173939	1.93827e+09	8.71432e+07	5.03122e+07	4.49592	1.70867e+09	5.2447e+07	3.02803e+07	3.06946	0.881544	-0.181896	0.40889
A0A6I8MX27	Ldhb	L-lactate dehydrogenase	37.3	16832	7.67941e+08	7.29245e+08	7.79235e+08	8.84966e+08	8.43679e+08	8.09276e+08	0.0306068	8.45974e+08	3.78971e+07	2.18799e+07	4.4797	7.58807e+08	2.62165e+07	1.51361e+07	3.45497	0.896963	-0.15688	0.418007
Q9Z2Q6	Septin5	Septin-5	42.7	18951	2.0823e+07	1.82582e+07	2.11349e+07	2.4569e+07	2.59289e+07	2.25724e+07	0.0325599	2.43568e+07	1.68826e+06	974716	6.93136	2.0072e+07	1.57856e+06	911382	7.86447	0.824084	-0.279137	0.418007
Q9CZC8	Scrn1	Secernin-1	46.3	69938	2.84923e+08	2.85196e+08	2.82578e+08	3.42162e+08	3.41725e+08	3.07887e+08	0.0151903	3.30591e+08	1.96637e+07	1.13529e+07	5.94805	2.84232e+08	1.43906e+06	830844	0.506299	0.859768	-0.217981	0.403514
Q3UP61	Dlg1	Uncharacterized protein	96.7	13383	2.50916e+06	2.23641e+06	2.36674e+06	2.81143e+06	2.62844e+06	2.7133e+06	0.0216297	2.71772e+06	91576	52871.4	3.36959	2.37077e+06	136421	78763	5.75431	0.872337	-0.197043	0.410182
Q8BGR3	Camk4	Calcium/calmodulin-dependent protein kinase IV	52.5	12326	1.11881e+08	1.10855e+08	1.14838e+08	1.19767e+08	1.25833e+08	1.26502e+08	0.00935746	1.24034e+08	3.71045e+06	2.14223e+06	2.99147	1.12524e+08	2.06829e+06	1.19413e+06	1.83808	0.907205	-0.140499	0.374475
Q99L13	Hibadh	3-hydroxyisobutyrate dehydrogenase, mitochondrial	35.4	58875	4.36768e+07	4.16092e+07	4.33465e+07	4.91882e+07	4.89682e+07	4.73796e+07	0.00277971	4.8512e+07	986809	569734	2.03415	4.28775e+07	1.11074e+06	641286	2.5905	0.883853	-0.178122	0.332482
P12787	Cox5a	Cytochrome c oxidase subunit 5A, mitochondrial	16.1	12858	3.95566e+08	3.7606e+08	3.72488e+08	4.33298e+08	4.56765e+08	4.2048e+08	0.0123699	4.36848e+08	1.84014e+07	1.06241e+07	4.21231	3.81371e+08	1.24223e+07	7.17202e+06	3.25727	0.873007	-0.195935	0.392488
Q4ACU6	Shank3	SH3 and multiple ankyrin repeat domains protein 3	185.3	58234	4.0347e+07	3.80807e+07	3.81468e+07	4.14934e+07	4.46913e+07	4.2125e+07	0.033452	4.27699e+07	1.69369e+06	977853	3.96	3.88581e+07	1.28981e+06	744670	3.31927	0.908539	-0.13838	0.418007
A2ALS7	Rap1gap	Rap1 GTPase-activating protein 1 (Fragment)	43.4	110351	1.9181e+06	1.94735e+06	2.06065e+06	2.25881e+06	2.25879e+06	2.06903e+06	0.0455333	2.19554e+06	109564	63256.7	4.99028	1.97537e+06	75292.1	43469.9	3.81154	0.899718	-0.152455	0.430972
P24549	Aldh1a1	Aldehyde dehydrogenase 1A1	54.4	11668	2.77837e+07	2.70396e+07	2.72837e+07	4.09878e+07	3.67877e+07	3.48556e+07	0.00505608	3.75437e+07	3.13521e+06	1.81011e+06	8.35082	2.7369e+07	379301	218989	1.38588	0.72899	-0.456029	0.344831
E9Q827	Arpp19	cAMP-regulated phosphoprotein 19	16.1	59046	1.75199e+07	1.74116e+07	1.68954e+07	2.06891e+07	2.20374e+07	2.03872e+07	0.00227231	2.10379e+07	878635	507280	4.17644	1.72757e+07	333731	192680	1.9318	0.821169	-0.284249	0.332482
Q06185	Atp5k	ATP synthase subunit e, mitochondrial	8.2	11958	7.09881e+07	6.04877e+07	5.94123e+07	7.35151e+07	7.74207e+07	7.43138e+07	0.0418809	7.50832e+07	2.06334e+06	1.19127e+06	2.74807	6.36293e+07	6.39551e+06	3.69245e+06	10.0512	0.847452	-0.238797	0.419976
Q9CPQ1	Cox6c	Cytochrome c oxidase subunit 6C	8.5	12864	4.71466e+08	3.40918e+08	4.05665e+08	5.32622e+08	5.3316e+08	5.14764e+08	0.0339949	5.26849e+08	1.04694e+07	6.0445e+06	1.98717	4.06016e+08	6.5275e+07	3.76866e+07	16.077	0.770651	-0.375851	0.418007
A0A087WQG6	Rgs6	Regulator of G-protein-signaling 6	53.8	50779	1.44223e+07	1.63909e+07	1.55499e+07	2.00934e+07	1.71727e+07	1.86408e+07	0.0353407	1.86356e+07	1.46032e+06	843118	7.83619	1.54543e+07	987765	570286	6.39151	0.829289	-0.270053	0.418007
A2A4P3	Gm27029	Predicted gene, 27029	58.1	0	1.31995e+07	1.26668e+07	1.08827e+07	1.5572e+07	1.83249e+07	1.49285e+07	0.0326875	1.62751e+07	1.8041e+06	1.0416e+06	11.085	1.22497e+07	1.2134e+06	700557	9.90556	0.752663	-0.409923	0.418007
Q80TE2	Pcdh10	MKIAA1400 protein (Fragment)	119.6	18526	627044	665162	654611	755616	725452	710959	0.00929188	730676	22782.2	13153.3	3.11796	648939	19681.8	11363.3	3.03292	0.888135	-0.171149	0.374475
Q3TZP3	Mta2	Uncharacterized protein	75	23942	1.72705e+07	1.59849e+07	1.82017e+07	1.97402e+07	2.04368e+07	1.93613e+07	0.0197091	1.98461e+07	545538	314966	2.74884	1.71524e+07	1.1131e+06	642650	6.4895	0.864269	-0.210447	0.410182
P62311	Lsm3	U6 snRNA-associated Sm-like protein LSm3	11.8	67678	8.05123e+06	8.09326e+06	8.76097e+06	1.08046e+07	9.96562e+06	9.17884e+06	0.032387	9.98303e+06	813026	469401	8.14409	8.30182e+06	398191	229896	4.79642	0.831594	-0.266049	0.418007
Q3UTZ3	Trappc14	Trafficking protein particle complex subunit 14	62.7	231807	2.02018e+07	1.72926e+07	1.69988e+07	2.29745e+07	2.37375e+07	2.16547e+07	0.0177274	2.27889e+07	1.0537e+06	608356	4.62376	1.81644e+07	1.77056e+06	1.02223e+06	9.7474	0.797073	-0.327216	0.40889
Q8BTD8	Pitpnc1	Uncharacterized protein (Fragment)	39.2	71795	3.61662e+06	3.42885e+06	3.48287e+06	3.95442e+06	4.05668e+06	3.65671e+06	0.0454411	3.88927e+06	207795	119971	5.34278	3.50945e+06	96662.3	55808	2.75435	0.90234	-0.148257	0.430972
Q9DBG5	Plin3	Perilipin-3	47.2	66905	637752	757840	700237	831152	813254	799170	0.031982	814526	16029.1	9254.42	1.96791	698610	60060.6	34676	8.59716	0.857689	-0.221474	0.418007
Q0VEW4	Plp2	Proteolipid protein 2	16.6	18824	593514	542579	537199	668198	714932	653227	0.00941176	678786	32186.1	18582.7	4.74172	557764	31077.1	17942.4	5.57173	0.821708	-0.283302	0.374475
Q68FG3	Spty2d1	Protein SPT2 homolog	74.8	101685	2.88333e+06	2.51396e+06	2.6801e+06	3.1623e+06	3.13543e+06	2.98781e+06	0.0282579	3.09518e+06	93953.3	54244	3.03547	2.69246e+06	184994	106806	6.8708	0.86989	-0.201095	0.418007
Q99JT1	Gatb	Glutamyl-tRNA(Gln) amidotransferase subunit B, mitochondrial	62.1	229487	1.19209e+06	1.13288e+06	1.08889e+06	1.23835e+06	1.30965e+06	1.21356e+06	0.0492254	1.25385e+06	49886.7	28802.1	3.97868	1.13796e+06	51784.1	29897.6	4.55063	0.907568	-0.139922	0.435003
Q9ERE8	Tlnrd1	Talin rod domain-containing protein 1	37.8	80889	968554	934758	942347	1.13434e+06	1.1631e+06	1.0455e+06	0.0108309	1.11431e+06	61302.2	35392.9	5.50135	948553	17732	10237.6	1.86938	0.851245	-0.232354	0.378804
Q99J49	Tubb2a	Tubb2a protein (Fragment)	34	22151	2.93717e+06	2.98215e+06	2.85074e+06	2.59213e+06	2.30871e+06	2.5969e+06	0.0145399	2.49925e+06	165029	95279.4	6.60314	2.92335e+06	66787.1	38559.6	2.28461	1.16969	0.226131	0.403514
Q9CQV8	Ywhab	14-3-3 protein beta/alpha	28.1	54401	1.78809e+08	1.8497e+08	1.94106e+08	1.59407e+08	1.58591e+08	1.64405e+08	0.00633706	1.60801e+08	3.14769e+06	1.81732e+06	1.95751	1.85962e+08	7.69679e+06	4.44375e+06	4.13892	1.15647	0.20973	0.344831
Q9Z140	Cpne6	Copine-6	61.7	12891	2.29766e+08	2.32638e+08	2.31506e+08	1.92102e+08	1.99998e+08	2.09866e+08	0.00416202	2.00655e+08	8.90037e+06	5.13863e+06	4.43566	2.31304e+08	1.4468e+06	835309	0.625497	1.15274	0.205071	0.344831
Q5SX50	Pfn1	Profilin	14.9	18643	3.21578e+08	3.21806e+08	3.48184e+08	3.01591e+08	2.73888e+08	2.87965e+08	0.023072	2.87815e+08	1.38519e+07	7.99742e+06	4.81279	3.30523e+08	1.52958e+07	8.83103e+06	4.62776	1.14839	0.199608	0.411781
Q9JJV2	Pfn2	Profilin-2	15	18645	2.46708e+08	2.5149e+08	2.65791e+08	1.97533e+08	1.93901e+08	1.91224e+08	0.000552233	1.94219e+08	3.16624e+06	1.82803e+06	1.63024	2.54663e+08	9.92925e+06	5.73265e+06	3.89897	1.31121	0.390903	0.23823
P14206	Rpsa	40S ribosomal protein SA	32.8	16785	1.2309e+08	1.29411e+08	1.29115e+08	1.10677e+08	1.11066e+08	1.1579e+08	0.00506618	1.12511e+08	2.84638e+06	1.64336e+06	2.52987	1.27206e+08	3.56709e+06	2.05946e+06	2.80419	1.13061	0.177099	0.344831
Q9CPW4	Arpc5	Actin-related protein 2/3 complex subunit 5	16.3	67771	1.29671e+08	1.2872e+08	1.31805e+08	1.1315e+08	1.12528e+08	1.19334e+08	0.00307485	1.15004e+08	3.76275e+06	2.17243e+06	3.27185	1.30065e+08	1.58007e+06	912254	1.21483	1.13096	0.177551	0.332482
P62774	Mtpn	Myotrophin	12.9	14489	2.57026e+08	2.89813e+08	2.14764e+08	1.83981e+08	1.88917e+08	1.93815e+08	0.0413301	1.88904e+08	4.91705e+06	2.83886e+06	2.60294	2.53868e+08	3.76238e+07	2.17221e+07	14.8202	1.3439	0.426424	0.418007
Q8C413	Dgkg	Diacylglycerol kinase	83.9	110197	2.5335e+07	2.63333e+07	2.85033e+07	1.97394e+07	2.22825e+07	2.42959e+07	0.0460679	2.21059e+07	2.28337e+06	1.3183e+06	10.3292	2.67238e+07	1.61984e+06	935214	6.0614	1.2089	0.273694	0.430972
D3YTQ3	Hnrnpdl	Heterogeneous nuclear ribonucleoprotein D-like	46.2	50926	1.71467e+08	1.77462e+08	1.73068e+08	1.222e+08	1.23332e+08	1.38605e+08	0.0011896	1.28046e+08	9.16207e+06	5.28972e+06	7.15532	1.73999e+08	3.1043e+06	1.79227e+06	1.78409	1.35888	0.442422	0.247275
Q9QYR9	Acot2	Acyl-coenzyme A thioesterase 2, mitochondrial	49.6	171210	5.18792e+07	5.75561e+07	5.53892e+07	4.74657e+07	4.63029e+07	4.91203e+07	0.0166341	4.76296e+07	1.41584e+06	817434	2.9726	5.49415e+07	2.86483e+06	1.65401e+06	5.21432	1.15352	0.206037	0.407558
Q9Z1N5	Ddx39b	Spliceosome RNA helicase Ddx39b	49	53817	1.09225e+08	1.12598e+08	1.19235e+08	9.82323e+07	8.44885e+07	9.26474e+07	0.011534	9.17894e+07	6.91196e+06	3.99062e+06	7.53024	1.13686e+08	5.09284e+06	2.94035e+06	4.47974	1.23855	0.308656	0.383402
P24472	Gsta4	Glutathione S-transferase A4	25.5	14860	1.13023e+08	1.08857e+08	1.19832e+08	1.04686e+08	1.03139e+08	1.01536e+08	0.0315892	1.0312e+08	1.57493e+06	909288	1.52728	1.13904e+08	5.54043e+06	3.19877e+06	4.86411	1.10458	0.143494	0.418007
A2AWA9	Rabgap1	Rab GTPase-activating protein 1	120.7	227800	2.81675e+07	2.93957e+07	3.15651e+07	2.69512e+07	2.69523e+07	2.68958e+07	0.0490766	2.69331e+07	32295.1	18645.6	0.119909	2.97095e+07	1.72038e+06	993262	5.79068	1.10308	0.141541	0.435003
Q9R0P3	Esd	S-formylglutathione hydrolase	31.3	13885	5.85248e+07	6.6032e+07	6.63881e+07	5.54955e+07	5.43377e+07	5.33207e+07	0.0246853	5.43846e+07	1.08819e+06	628265	2.00091	6.36483e+07	4.44067e+06	2.56382e+06	6.97689	1.17034	0.226923	0.418007
Q8BL86	Mblac2	Acyl-coenzyme A thioesterase MBLAC2	31.2	72852	3.07807e+07	3.23936e+07	3.20709e+07	2.83736e+07	2.77323e+07	2.90528e+07	0.00570413	2.83862e+07	660309	381230	2.32616	3.17484e+07	853418	492721	2.68807	1.11844	0.161492	0.344831
A0A0R4J0W7	Lmtk3	Serine/threonine-protein kinase LMTK3	150.8	381983	2.85208e+06	3.01811e+06	2.79743e+06	2.46602e+06	2.33186e+06	2.57448e+06	0.011069	2.45746e+06	121535	70168.2	4.94556	2.88921e+06	114930	66355	3.97791	1.17569	0.233508	0.378804
Q6P7T7	Rab2b	Rab2b protein	8.8	76338	4.66575e+06	4.54812e+06	4.73566e+06	3.49372e+06	3.50278e+06	3.69182e+06	0.000211887	3.56277e+06	111850	64576.5	3.1394	4.64984e+06	94774.9	54718.3	2.03824	1.30512	0.384182	0.214512
Q14BZ3	Lxn	Latexin	25.5	17035	2.17016e+07	2.16115e+07	2.14331e+07	1.8021e+07	1.76112e+07	1.91703e+07	0.00218799	1.82675e+07	808254	466646	4.42454	2.15821e+07	136646	78892.6	0.633146	1.18144	0.240552	0.332482
Q9D4I9	Rab23	Ras-related protein Rab-23	26.8	19335	1.72981e+07	1.85292e+07	2.07757e+07	1.53562e+07	1.51935e+07	1.60639e+07	0.0340671	1.55379e+07	462743	267165	2.97816	1.88677e+07	1.76335e+06	1.01807e+06	9.3459	1.2143	0.280128	0.418007
Q9WUT3	Rps6ka2	Ribosomal protein S6 kinase alpha-2	83.1	20112	1.35451e+06	1.41605e+06	1.48181e+06	1.29278e+06	1.20886e+06	1.23478e+06	0.0178642	1.24547e+06	42971.2	24809.4	3.45019	1.41746e+06	63658.7	36753.4	4.49105	1.13809	0.186612	0.40889
Q05A62	Dnal1	Dynein axonemal light chain 1	21.5	105000	1.76912e+07	1.80324e+07	1.85881e+07	1.63985e+07	1.66993e+07	1.60983e+07	0.0055598	1.63987e+07	300517	173503	1.83256	1.81039e+07	452707	261371	2.50061	1.10398	0.142718	0.344831
Q7TSY6	Celf4	CUGBP Elav-like family member 4	51.9	108013	1.60268e+07	1.59977e+07	1.6306e+07	1.39746e+07	1.52159e+07	1.44762e+07	0.0141416	1.45556e+07	624429	360515	4.28997	1.61101e+07	170202	98266.2	1.05649	1.1068	0.146398	0.403514
Q5DTR1	Rapgef6	MKIAA4052 protein (Fragment)	116.3	192786	3.107e+06	3.39246e+06	3.20725e+06	2.43224e+06	2.22022e+06	2.54644e+06	0.00275709	2.39964e+06	165535	95571.9	6.89836	3.23557e+06	144823	83613.3	4.47595	1.34836	0.431204	0.332482
Q6PGE7	Slc6a7	Sodium-dependent proline transporter	71	240332	1.50029e+07	1.44504e+07	1.57347e+07	1.30902e+07	1.39193e+07	1.29304e+07	0.0221658	1.33133e+07	530885	306507	3.98764	1.50627e+07	644220	371941	4.27693	1.1314	0.17811	0.410182
Q78JE5	Fbxo22	F-box only protein 22	44.2	71999	7.5336e+06	7.9209e+06	8.07192e+06	6.14498e+06	6.21081e+06	6.69314e+06	0.0031844	6.34964e+06	299291	172796	4.71351	7.84214e+06	277668	160312	3.54072	1.23505	0.304571	0.332482
P63154	Crnkl1	Crooked neck-like protein 1	83.4	66877	7.21181e+06	8.3833e+06	7.32948e+06	5.83895e+06	5.14752e+06	6.5859e+06	0.0329613	5.85746e+06	719368	415327	12.2812	7.64153e+06	645083	372439	8.4418	1.30458	0.383588	0.418007
Q9CPU4	Mgst3	Microsomal glutathione S-transferase 3	16.9	66447	1.40387e+06	1.36115e+06	1.44087e+06	810574	687192	828709	0.000234747	775491	77005.5	44459.1	9.92989	1.40196e+06	39891.7	23031.5	2.84541	1.80784	0.854267	0.214512
Q9D7X1	Kctd4	BTB/POZ domain-containing protein KCTD4	30	67516	1.17215e+07	1.12974e+07	1.14241e+07	9.98937e+06	1.0393e+07	1.04394e+07	0.0031638	1.02739e+07	247515	142903	2.40916	1.1481e+07	217673	125674	1.89594	1.11749	0.160265	0.332482
A0A7U3JW65	Fgf12	Fibroblast growth factor	27.4	14167	2.10173e+07	2.16887e+07	2.19897e+07	1.8467e+07	1.87681e+07	1.92568e+07	0.00175485	1.88306e+07	398640	230155	2.11698	2.15652e+07	497823	287418	2.30846	1.14522	0.195623	0.308381
Q6PCX7	Rgma	Repulsive guidance molecule A	49.6	244058	587699	560345	625454	498314	500492	495488	0.00795088	498098	2509.04	1448.59	0.503724	591166	32692.9	18875.2	5.53024	1.18685	0.247133	0.366103
Q8VDH1	Fbxo21	F-box only protein 21	72.1	231670	3.02721e+06	3.01444e+06	3.21652e+06	2.5529e+06	2.72124e+06	2.56314e+06	0.00509892	2.61243e+06	94369.8	54484.5	3.61234	3.08605e+06	113165	65335.6	3.66697	1.1813	0.240373	0.344831
Q7TSH6	Scaf4	SR-related and CTD-associated factor 4	129	224432	3.83994e+06	3.66619e+06	3.79646e+06	3.16049e+06	3.15988e+06	3.39036e+06	0.00462842	3.23691e+06	132890	76724.1	4.10546	3.76753e+06	90415.6	52201.5	2.39986	1.16393	0.219003	0.344831
A0A0G2JGN4	Snrpb	Small nuclear ribonucleoprotein-associated protein B	8.4	20638	1.93906e+07	1.99183e+07	1.99169e+07	1.65377e+07	1.42629e+07	1.72815e+07	0.0159117	1.60274e+07	1.57271e+06	908005	9.81267	1.97419e+07	304273	175672	1.54125	1.23176	0.300725	0.407558
Q8K187	Cybrd1	Cytochrome b reductase 1 (Fragment)	15.4	73649	1.06301e+06	1.02071e+06	1.09749e+06	892343	863326	914144	0.0030625	889938	25493.8	14718.9	2.86468	1.0604e+06	38456.6	22202.9	3.62661	1.19155	0.252834	0.332482
Q7TN73	Casd1	N-acetylneuraminate 9-O-acetyltransferase	91.5	213819	160885	170385	158906	128131	103186	125081	0.0066324	118799	13607.4	7856.25	11.4541	163392	6136.54	3542.93	3.75571	1.37536	0.459812	0.3451
Q9DBS2	Tprgl	Tumor protein p63-regulated gene 1-like protein	29.8	67808	1.23599e+07	1.32353e+07	1.38839e+07	1.1541e+07	1.08789e+07	1.17906e+07	0.0276227	1.14035e+07	471149	272018	4.13162	1.31597e+07	764777	441544	5.81152	1.15401	0.20665	0.418007
Q8R0Y8	Slc25a42	Mitochondrial coenzyme A transporter SLC25A42	35.2	73095	4.86686e+06	4.90271e+06	5.33364e+06	4.35782e+06	4.24865e+06	4.42388e+06	0.0120533	4.34345e+06	88492.5	51091.2	2.03738	5.0344e+06	259770	149978	5.1599	1.15908	0.21298	0.387827
Q5M9N6	Rpl37a	Rpl37a protein	9	19981	2.47578e+06	3.53504e+06	3.20599e+06	2.17633e+06	2.22352e+06	2.00214e+06	0.0427874	2.134e+06	116603	67320.8	5.46406	3.07227e+06	542139	313004	17.6462	1.43968	0.525747	0.42499
Q6A078	Cep290	Centrosomal protein of 290 kDa	288.9	216274	2.01257e+07	1.91786e+07	1.96196e+07	1.68108e+07	1.68225e+07	1.71716e+07	0.000816442	1.6935e+07	205006	118360	1.21055	1.96413e+07	473944	273632	2.413	1.15981	0.213885	0.247275
A2AWS5	Hdac5	Histone deacetylase	111.4	15184	572273	534861	588624	515905	491440	481662	0.0218105	496336	17638.4	10183.5	3.55373	565253	27560.8	15912.2	4.87583	1.13885	0.18758	0.410182
A0A0A6YWP9	Txndc9	Thioredoxin domain-containing protein 9 (Fragment)	19.7	98258	2.17173e+06	2.36913e+06	2.23574e+06	1.83306e+06	1.89324e+06	1.90998e+06	0.00372927	1.87876e+06	40452.3	23355.2	2.15314	2.25887e+06	100709	58144.6	4.4584	1.20232	0.26582	0.344831
Q9R1B9	Slit2	Slit homolog 2 protein	168.7	20563	8.84943e+06	9.82278e+06	9.95121e+06	7.47314e+06	6.39982e+06	7.64191e+06	0.0104894	7.17162e+06	673709	388966	9.39409	9.54114e+06	602469	347836	6.31444	1.3304	0.411862	0.377371
Q2KHK7	Mal2	Mal, T-cell differentiation protein 2	19.1	105853	1.76999e+07	1.88688e+07	2.01934e+07	1.6084e+07	1.57929e+07	1.71259e+07	0.0351601	1.63343e+07	700825	404621	4.29052	1.89207e+07	1.24756e+06	720281	6.59363	1.15835	0.212066	0.418007
B2RXU5	Zfp365	Zfp365 protein	46.8	216049	1.37119e+06	1.27429e+06	1.34552e+06	1.18018e+06	1.13043e+06	1.19587e+06	0.00998112	1.16883e+06	34162.9	19724	2.92284	1.33033e+06	50203.6	28985	3.77376	1.13818	0.186725	0.374475
Q99PE9	Arl4d	ADP-ribosylation factor-like protein 4D	22.3	80981	5.28286e+06	5.72928e+06	5.16289e+06	3.614e+06	3.56965e+06	3.7523e+06	0.0006438	3.64532e+06	95268.1	55003	2.61344	5.39168e+06	298459	172316	5.53556	1.47907	0.564689	0.23823
