# Supplementary material for: Integrated proteomics and metabolomics analysis of D-pinitol function during hippocampal damage in streptozocin-induced aging-accelerated mice
Source: Front Mol Neurosci. 2023 Oct 30;16:1251513. doi: 10.3389/fnmol.2023.1251513 (PMC10664147; doi:10.3389/fnmol.2023.1251513)
Supplement: Supplementary file 8 [file Data_Sheet_7.xlsx]

## Sheet: DM.vs.CC
Accession	Gene Symbol	Protein Name	ENTREZID	DM-1	DM-2	DM-3	CC-1	CC-2	CC-3	ttestPvalue	ControlMean	ControlSD	ControlSE	ControlCV	TestMean	TestSD	TestSE	TestCV	FC	Log2FC	fdr	threshold
Q8VDN2	Atp1a1	Sodium/potassium-transporting ATPase subunit alpha-1	11928	7.77197e+08	8.23626e+08	9.10498e+08	7.00498e+08	7.28909e+08	7.37105e+08	0.0473352	7.2217e+08	1.92112e+07	1.10916e+07	2.66021	8.37107e+08	6.76654e+07	3.90666e+07	8.08324	1.15915	0.213073	0.269669	NoSig
P68372	Tubb4b	Tubulin beta-4B chain	227613	5.72306e+08	5.98165e+08	5.47115e+08	4.84333e+08	5.15779e+08	4.97424e+08	0.0133455	4.99178e+08	1.57962e+07	9.11993e+06	3.16444	5.72528e+08	2.55258e+07	1.47373e+07	4.45843	1.14694	0.197791	0.187103	NoSig
O08599	Stxbp1	Syntaxin-binding protein 1	20910	1.83061e+09	1.96348e+09	1.8793e+09	1.6992e+09	1.68443e+09	1.73022e+09	0.0105011	1.70461e+09	2.33689e+07	1.3492e+07	1.37092	1.89113e+09	6.7218e+07	3.88083e+07	3.55439	1.10942	0.149801	0.177438	NoSig
Q04447	Ckb	Creatine kinase B-type	12709	2.03877e+09	1.88364e+09	1.89241e+09	1.62213e+09	1.515e+09	1.67817e+09	0.00866297	1.6051e+09	8.2908e+07	4.7867e+07	5.16528	1.93827e+09	8.71432e+07	5.03122e+07	4.49592	1.20757	0.272107	0.169876	Up
P61264	Stx1b	Syntaxin-1B	56216	1.18609e+09	1.23555e+09	1.18468e+09	1.11146e+09	1.06739e+09	1.09652e+09	0.00644495	1.09179e+09	2.24168e+07	1.29423e+07	2.05321	1.20211e+09	2.89723e+07	1.67271e+07	2.41012	1.10104	0.138869	0.160038	NoSig
Q3TV47	Atp1b1	Sodium/potassium-transporting ATPase subunit beta	11931	2.46857e+09	2.63567e+09	2.49779e+09	2.25846e+09	2.26664e+09	2.34911e+09	0.014793	2.2914e+09	5.01391e+07	2.89478e+07	2.18814	2.53401e+09	8.92466e+07	5.15265e+07	3.52195	1.10588	0.145192	0.191578	NoSig
P14152	Mdh1	Malate dehydrogenase, cytoplasmic	17449	1.41957e+09	1.42477e+09	1.25898e+09	1.20819e+09	1.22654e+09	1.19529e+09	0.0459363	1.21001e+09	1.57024e+07	9.06577e+06	1.29771	1.36778e+09	9.42533e+07	5.44171e+07	6.89098	1.13039	0.176818	0.269367	NoSig
A0A6I8MX27	Ldhb	L-lactate dehydrogenase	16832	8.84966e+08	8.43679e+08	8.09276e+08	7.73977e+08	7.24566e+08	7.71589e+08	0.0303045	7.56711e+08	2.78639e+07	1.60872e+07	3.68224	8.45974e+08	3.78971e+07	2.18799e+07	4.4797	1.11796	0.160871	0.223582	NoSig
Q9D0K2	Oxct1	Succinyl-CoA:3-ketoacid coenzyme A transferase 1, mitochondrial	67041	3.13494e+08	2.77336e+08	2.68785e+08	2.14018e+08	2.36684e+08	2.23126e+08	0.0151762	2.24609e+08	1.14055e+07	6.58496e+06	5.07792	2.86538e+08	2.37322e+07	1.37018e+07	8.28238	1.27572	0.351311	0.19417	Up
Q9Z2Q6	Septin5	Septin-5	18951	2.4569e+07	2.59289e+07	2.25724e+07	1.87865e+07	2.02506e+07	2.00689e+07	0.0124723	1.9702e+07	798047	460753	4.05059	2.43568e+07	1.68826e+06	974716	6.93136	1.23626	0.305982	0.183826	Up
P15105	Glul	Glutamine synthetase	14645	6.73266e+08	6.38661e+08	6.72281e+08	5.64678e+08	5.75443e+08	5.81917e+08	0.00216055	5.74013e+08	8.70819e+06	5.02767e+06	1.51707	6.61402e+08	1.9701e+07	1.13744e+07	2.97868	1.15224	0.204446	0.121837	NoSig
Q8R366	Igsf8	Immunoglobulin superfamily member 8	140559	2.58796e+08	2.42219e+08	2.42782e+08	2.17046e+08	2.20755e+08	2.31044e+08	0.0219264	2.22948e+08	7.25228e+06	4.18711e+06	3.2529	2.47932e+08	9.41214e+06	5.4341e+06	3.79625	1.11206	0.153239	0.209555	NoSig
B0QZN5	Vamp2	Synaptobrevin-2	22318	5.21653e+08	4.95972e+08	5.48452e+08	4.16939e+08	4.80555e+08	4.36873e+08	0.0328909	4.44789e+08	3.25382e+07	1.87859e+07	7.31543	5.22026e+08	2.62416e+07	1.51506e+07	5.02689	1.17365	0.231	0.228386	NoSig
Q8BMS1	Hadha	Trifunctional enzyme subunit alpha, mitochondrial	97212	2.19352e+08	2.26185e+08	2.20225e+08	1.98395e+08	2.00025e+08	2.0128e+08	0.000669061	1.999e+08	1.44654e+06	835159	0.723629	2.21921e+08	3.71855e+06	2.14691e+06	1.67562	1.11016	0.150763	0.102502	NoSig
Q9CZC8	Scrn1	Secernin-1	69938	3.42162e+08	3.41725e+08	3.07887e+08	2.78933e+08	2.81111e+08	2.86965e+08	0.01416	2.82336e+08	4.15366e+06	2.39812e+06	1.47117	3.30591e+08	1.96637e+07	1.13529e+07	5.94805	1.17091	0.227635	0.191411	NoSig
E9QKR0	Gnb2	Guanine nucleotide-binding protein G(I)/G(S)/G(T) subunit beta-2	14693	1.40439e+08	1.3527e+08	1.31353e+08	1.15404e+08	1.21553e+08	1.26392e+08	0.0242164	1.21117e+08	5.50668e+06	3.17928e+06	4.54659	1.35687e+08	4.55744e+06	2.63124e+06	3.35879	1.1203	0.163888	0.211304	NoSig
Q9CQD1	Rab5a	Ras-related protein Rab-5A	271457	1.01131e+08	1.06817e+08	9.82791e+07	9.15444e+07	9.63201e+07	9.00998e+07	0.039754	9.26548e+07	3.25542e+06	1.87952e+06	3.51349	1.02076e+08	4.34646e+06	2.50943e+06	4.25808	1.10168	0.1397	0.252623	NoSig
Q9DB20	Atp5o	ATP synthase subunit O, mitochondrial	28080	1.05382e+09	1.02172e+09	9.80568e+08	9.4184e+08	9.03902e+08	9.23976e+08	0.016127	9.23239e+08	1.89795e+07	1.09578e+07	2.05575	1.0187e+09	3.67195e+07	2.12e+07	3.60453	1.1034	0.141957	0.195333	NoSig
Q921M7	Cyrib	CYFIP-related Rac1 interactor B	223601	1.88235e+08	1.87525e+08	1.72452e+08	1.60927e+08	1.54452e+08	1.71921e+08	0.0486815	1.62433e+08	8.83149e+06	5.09886e+06	5.43699	1.82737e+08	8.91409e+06	5.14655e+06	4.87809	1.125	0.169924	0.269669	NoSig
Q3UP61	Dlg1	Uncharacterized protein	13383	2.81143e+06	2.62844e+06	2.7133e+06	2.26755e+06	2.53877e+06	2.4575e+06	0.0368704	2.42127e+06	139194	80363.8	5.7488	2.71772e+06	91576	52871.4	3.36959	1.12243	0.166632	0.243793	NoSig
Q99LC3	Ndufa10	NADH dehydrogenase [ubiquinone] 1 alpha subcomplex subunit 10, mitochondrial	67273	2.09449e+08	2.1289e+08	2.05495e+08	1.90709e+08	1.9031e+08	1.88874e+08	0.000941582	1.89965e+08	965218	557269	0.508104	2.09278e+08	3.70071e+06	2.1366e+06	1.76832	1.10167	0.139689	0.113213	NoSig
Q540D7	Akr1a1	Alcohol dehydrogenase [NADP(+)]	58810	2.49918e+08	2.5589e+08	2.50539e+08	2.26622e+08	2.34361e+08	2.24079e+08	0.00280592	2.28354e+08	5.35539e+06	3.09194e+06	2.34522	2.52116e+08	3.28313e+06	1.89552e+06	1.30223	1.10406	0.142815	0.125689	NoSig
Q8BGR3	Camk4	Calcium/calmodulin-dependent protein kinase IV	12326	1.19767e+08	1.25833e+08	1.26502e+08	1.09645e+08	1.04621e+08	1.08955e+08	0.00358522	1.0774e+08	2.72348e+06	1.5724e+06	2.52782	1.24034e+08	3.71045e+06	2.14223e+06	2.99147	1.15123	0.203181	0.135379	NoSig
Q62095	Ddx3y	ATP-dependent RNA helicase DDX3Y	26900	2.32762e+06	2.23325e+06	2.38024e+06	2.07229e+06	2.10083e+06	2.05627e+06	0.00617013	2.07646e+06	22570.9	13031.3	1.08699	2.3137e+06	74479.1	43000.5	3.21904	1.11425	0.156075	0.157494	NoSig
P19783	Cox4i1	Cytochrome c oxidase subunit 4 isoform 1, mitochondrial	12857	4.35674e+08	4.49072e+08	4.25882e+08	3.95759e+08	3.94652e+08	3.92741e+08	0.00330537	3.94384e+08	1.52699e+06	881610	0.387184	4.36876e+08	1.16414e+07	6.72119e+06	2.6647	1.10774	0.147622	0.130995	NoSig
Q8CBE3	Wdr37	WD repeat-containing protein 37	207615	9.56038e+07	9.02657e+07	9.32323e+07	7.89622e+07	8.06563e+07	8.72915e+07	0.0225913	8.23033e+07	4.40211e+06	2.54156e+06	5.34865	9.30339e+07	2.67459e+06	1.54418e+06	2.87486	1.13038	0.176806	0.210296	NoSig
P63216	Gng3	Guanine nucleotide-binding protein G(I)/G(S)/G(O) subunit gamma-3	14704	1.72956e+07	1.68217e+07	1.74219e+07	1.4119e+07	1.56032e+07	1.43317e+07	0.00744007	1.46846e+07	802557	463356	5.46529	1.71797e+07	316442	182698	1.84195	1.16991	0.226403	0.166072	NoSig
Q99L13	Hibadh	3-hydroxyisobutyrate dehydrogenase, mitochondrial	58875	4.91882e+07	4.89682e+07	4.73796e+07	4.18387e+07	4.07688e+07	4.30481e+07	0.00159942	4.18852e+07	1.14037e+06	658393	2.72261	4.8512e+07	986809	569734	2.03415	1.15821	0.211902	0.121837	NoSig
Q5F2D0	Acsl6	Uncharacterized protein	216739	8.25399e+07	7.97286e+07	8.40771e+07	7.3506e+07	7.29174e+07	7.55231e+07	0.00558003	7.39822e+07	1.36656e+06	788985	1.84715	8.21152e+07	2.20516e+06	1.27315e+06	2.68545	1.10993	0.150471	0.153925	NoSig
Q790Y8	G6pdx	Glucose-6-phosphate 1-dehydrogenase	14381	7.09293e+07	6.8677e+07	6.56137e+07	5.99558e+07	5.87489e+07	6.1797e+07	0.00976109	6.01672e+07	1.53504e+06	886255	2.55129	6.84067e+07	2.66807e+06	1.54041e+06	3.90031	1.13694	0.185159	0.173535	NoSig
Q80XN0	Bdh1	D-beta-hydroxybutyrate dehydrogenase, mitochondrial	71911	1.77175e+08	1.77164e+08	1.90812e+08	1.58437e+08	1.67871e+08	1.59397e+08	0.022	1.61902e+08	5.19165e+06	2.9974e+06	3.20667	1.81717e+08	7.87636e+06	4.54742e+06	4.33442	1.12239	0.166573	0.209555	NoSig
P09528	Fth1	Ferritin heavy chain	14319	1.46305e+08	1.49179e+08	1.50521e+08	1.39063e+08	1.23499e+08	1.35404e+08	0.0300881	1.32655e+08	8.13835e+06	4.69868e+06	6.13496	1.48668e+08	2.15405e+06	1.24364e+06	1.4489	1.12071	0.164413	0.223532	NoSig
P12787	Cox5a	Cytochrome c oxidase subunit 5A, mitochondrial	12858	4.33298e+08	4.56765e+08	4.2048e+08	3.93443e+08	4.02887e+08	3.93023e+08	0.0219866	3.96451e+08	5.57778e+06	3.22033e+06	1.40693	4.36848e+08	1.84014e+07	1.06241e+07	4.21231	1.1019	0.139987	0.209555	NoSig
Q8BFU2	H2aw	Histone H2A type 3	319162	7.69694e+06	8.69645e+06	9.58183e+06	6.00282e+06	5.11052e+06	5.37444e+06	0.00640963	5.49593e+06	458390	264652	8.34054	8.65841e+06	943022	544454	10.8914	1.57542	0.655739	0.160038	Up
Q3UTI7	Pin1	Peptidyl-prolyl cis-trans isomerase	23988	6.55568e+07	6.90962e+07	6.49669e+07	5.85625e+07	6.13276e+07	5.92333e+07	0.011237	5.97078e+07	1.44232e+06	832721	2.41562	6.654e+07	2.23335e+06	1.28942e+06	3.3564	1.11443	0.156302	0.182064	NoSig
A0A023J6F3	COX2	Cytochrome c oxidase subunit 2	17709	7.2889e+08	7.43993e+08	7.23367e+08	6.60198e+08	6.58703e+08	6.49859e+08	0.000402374	6.56253e+08	5.58793e+06	3.22619e+06	0.851489	7.32083e+08	1.0677e+07	6.16439e+06	1.45845	1.11555	0.157755	0.102502	NoSig
Q91VZ6	Smap1	Stromal membrane-associated protein 1	98366	1.0601e+08	9.4774e+07	1.07875e+08	8.56775e+07	9.01756e+07	8.51033e+07	0.0223941	8.69855e+07	2.7776e+06	1.60365e+06	3.19317	1.02886e+08	7.08711e+06	4.09175e+06	6.88829	1.1828	0.242206	0.2101	NoSig
A0A0R4J023	Auh	Methylglutaconyl-CoA hydratase, mitochondrial	11992	1.25556e+08	1.33214e+08	1.32821e+08	1.12823e+08	1.23248e+08	1.17628e+08	0.0319217	1.179e+08	5.21779e+06	3.01249e+06	4.42562	1.3053e+08	4.31259e+06	2.48987e+06	3.3039	1.10713	0.146825	0.22802	NoSig
Q3V3R1	Mthfd1l	Monofunctional C1-tetrahydrofolate synthase, mitochondrial	270685	7.36601e+07	7.91672e+07	7.87554e+07	6.93446e+07	6.89232e+07	6.89943e+07	0.0102992	6.90874e+07	225558	130226	0.326483	7.71942e+07	3.06758e+06	1.77107e+06	3.97385	1.11734	0.160071	0.177438	NoSig
Q9CX86	Hnrnpa0	Heterogeneous nuclear ribonucleoprotein A0	77134	6.88752e+07	6.81757e+07	7.32736e+07	6.55868e+07	6.04368e+07	6.43463e+07	0.0403995	6.34566e+07	2.68782e+06	1.55182e+06	4.23569	7.01082e+07	2.76359e+06	1.59556e+06	3.94189	1.10482	0.143812	0.255039	NoSig
Q3TMB8	Adsl	Adenylosuccinate lyase	11564	5.67292e+06	5.71786e+06	5.79163e+06	5.08275e+06	5.09491e+06	5.20185e+06	0.00030307	5.1265e+06	65535.5	37836.9	1.27837	5.72747e+06	59935.1	34603.5	1.04645	1.11723	0.159924	0.102502	NoSig
Q62425	Ndufa4	Cytochrome c oxidase subunit NDUFA4	17992	3.52384e+08	3.68076e+08	3.50088e+08	3.16575e+08	3.24642e+08	3.14235e+08	0.00405823	3.18484e+08	5.45961e+06	3.15211e+06	1.71425	3.56849e+08	9.79044e+06	5.65251e+06	2.74358	1.12046	0.164094	0.141431	NoSig
P63137	Gabrb2	Gamma-aminobutyric acid receptor subunit beta-2	14401	3.41087e+07	3.75254e+07	3.64888e+07	3.09934e+07	3.30839e+07	3.06741e+07	0.0242238	3.15838e+07	1.30891e+06	755699	4.14424	3.6041e+07	1.75179e+06	1.0114e+06	4.86057	1.14112	0.190453	0.211304	NoSig
P48771	Cox7a2	Cytochrome c oxidase subunit 7A2, mitochondrial	12866	1.23338e+08	1.13142e+08	1.21003e+08	8.75159e+07	9.10132e+07	8.9835e+07	0.000795658	8.94547e+07	1.7794e+06	1.02734e+06	1.98917	1.19161e+08	5.3416e+06	3.08397e+06	4.48269	1.33208	0.413679	0.110162	Up
A2ALS7	Rap1gap	Rap1 GTPase-activating protein 1 (Fragment)	110351	2.25881e+06	2.25879e+06	2.06903e+06	1.94923e+06	1.87122e+06	1.9806e+06	0.0211737	1.93368e+06	56326	32519.8	2.91289	2.19554e+06	109564	63256.7	4.99028	1.13542	0.183227	0.209555	NoSig
P24549	Aldh1a1	Aldehyde dehydrogenase 1A1	11668	4.09878e+07	3.67877e+07	3.48556e+07	2.86842e+07	2.6182e+07	3.1742e+07	0.0231069	2.88694e+07	2.78463e+06	1.60771e+06	9.64562	3.75437e+07	3.13521e+06	1.81011e+06	8.35082	1.30047	0.379029	0.210296	Up
A0A571BEC9	Plin4	Perilipin-4	57435	1.92711e+07	1.88623e+07	2.07016e+07	1.61658e+07	1.59433e+07	1.7199e+07	0.00945293	1.6436e+07	670010	386830	4.07646	1.96117e+07	965818	557615	4.92472	1.19321	0.254847	0.171706	NoSig
A0A0N4SW28	Gng12	Guanine nucleotide-binding protein subunit gamma	14701	6.17446e+07	5.03097e+07	6.15436e+07	3.38781e+07	4.50124e+07	4.00464e+07	0.0213922	3.96456e+07	5.57794e+06	3.22042e+06	14.0695	5.7866e+07	6.54466e+06	3.77856e+06	11.31	1.45958	0.545553	0.209555	Up
Q9DCL9	Paics	Multifunctional protein ADE2	67054	4.5278e+07	4.29787e+07	4.38129e+07	3.8941e+07	3.98163e+07	4.03759e+07	0.00550562	3.97111e+07	723198	417539	1.82115	4.40232e+07	1.164e+06	672036	2.64406	1.10859	0.148723	0.153925	NoSig
Q9JIX8	Acin1	Apoptotic chromatin condensation inducer in the nucleus	56215	2.07856e+07	2.01068e+07	2.12098e+07	1.77737e+07	1.79326e+07	1.83243e+07	0.0017223	1.80102e+07	283384	163612	1.57346	2.07008e+07	556378	321225	2.68772	1.14939	0.200868	0.121837	NoSig
Q5NCJ9	Uqcr10	Complex III subunit 9	66152	5.98766e+07	5.47563e+07	6.15756e+07	5.07176e+07	5.32163e+07	4.90907e+07	0.0312549	5.10082e+07	2.07812e+06	1.1998e+06	4.07409	5.87362e+07	3.54981e+06	2.04948e+06	6.04364	1.1515	0.20352	0.226691	NoSig
P62075	Timm13	Mitochondrial import inner membrane translocase subunit Tim13	30055	2.44225e+07	2.55022e+07	2.70772e+07	2.38803e+07	2.28449e+07	2.30765e+07	0.0448291	2.32672e+07	543389	313726	2.33543	2.56673e+07	1.33501e+06	770769	5.20122	1.10315	0.14163	0.268095	NoSig
O09114	Ptgds	Prostaglandin-H2 D-isomerase	19215	2.10505e+07	2.30948e+07	2.17094e+07	1.79106e+07	1.53736e+07	1.69393e+07	0.00545343	1.67412e+07	1.28008e+06	739056	7.64631	2.19516e+07	1.04341e+06	602411	4.75322	1.31123	0.390922	0.153925	Up
Q8BH50	8030462N17Rik	Uncharacterized protein C18orf25 homolog	212163	703714	730370	712626	655632	643805	581367	0.0219168	626935	39903.2	23038.1	6.3648	715570	13569.9	7834.58	1.89638	1.14138	0.190777	0.209555	NoSig
Q9Z2I8	Suclg2	Succinate--CoA ligase [GDP-forming] subunit beta, mitochondrial	20917	6.4481e+07	6.62492e+07	6.13368e+07	5.25665e+07	5.38749e+07	5.52771e+07	0.00347483	5.39061e+07	1.35555e+06	782629	2.51466	6.40224e+07	2.48814e+06	1.43653e+06	3.88636	1.18766	0.248126	0.134547	NoSig
E9Q827	Arpp19	cAMP-regulated phosphoprotein 19	59046	2.06891e+07	2.20374e+07	2.03872e+07	1.88424e+07	1.81528e+07	1.83714e+07	0.0091403	1.84556e+07	352435	203479	1.90964	2.10379e+07	878635	507280	4.17644	1.13992	0.188934	0.171041	NoSig
Q06185	Atp5k	ATP synthase subunit e, mitochondrial	11958	7.35151e+07	7.74207e+07	7.43138e+07	5.5399e+07	6.64272e+07	6.20909e+07	0.0157798	6.13057e+07	5.55584e+06	3.20767e+06	9.06252	7.50832e+07	2.06334e+06	1.19127e+06	2.74807	1.22473	0.292468	0.195333	Up
O35621	Pmm1	Phosphomannomutase 1	29858	1.23271e+07	1.27025e+07	1.19192e+07	1.06247e+07	1.14426e+07	1.08868e+07	0.0157627	1.09847e+07	417655	241133	3.80216	1.23163e+07	391724	226162	3.18055	1.12122	0.16507	0.195333	NoSig
Q9D3U7	Macroh2a3	Histone H2A	67552	8.94067e+06	8.70005e+06	9.63422e+06	7.92562e+06	7.94445e+06	8.0474e+06	0.0166719	7.97249e+06	65552.2	37846.6	0.82223	9.09165e+06	485042	280039	5.33503	1.14038	0.189511	0.195875	NoSig
Q9CPQ1	Cox6c	Cytochrome c oxidase subunit 6C	12864	5.32622e+08	5.3316e+08	5.14764e+08	3.69726e+08	4.25633e+08	3.80232e+08	0.00175954	3.91864e+08	2.97133e+07	1.7155e+07	7.58257	5.26849e+08	1.04694e+07	6.0445e+06	1.98717	1.34447	0.427037	0.121837	Up
E9Q7U2	Calcoco1	Calcium-binding and coiled-coil domain-containing protein 1	67488	4.99109e+06	4.79244e+06	4.9696e+06	4.35077e+06	4.55452e+06	4.35654e+06	0.0056602	4.42061e+06	116010	66978.3	2.62429	4.91771e+06	109017	62941.1	2.21683	1.11245	0.153741	0.153925	NoSig
Q9QZE7	Tsnax	Translin-associated protein X	53424	1.56797e+07	1.49579e+07	1.53269e+07	1.3129e+07	1.31922e+07	1.38428e+07	0.00332576	1.3388e+07	395134	228131	2.95141	1.53215e+07	360923	208379	2.35566	1.14442	0.194621	0.130995	NoSig
Q8C0C9	Tspan2	Tetraspanin (Fragment)	70747	3.84602e+07	3.63531e+07	3.48451e+07	2.97086e+07	2.90055e+07	3.42426e+07	0.0459852	3.09856e+07	2.84252e+06	1.64113e+06	9.1737	3.65528e+07	1.8158e+06	1.04835e+06	4.96761	1.17967	0.238385	0.269367	NoSig
A0A087WQG6	Rgs6	Regulator of G-protein-signaling 6	50779	2.00934e+07	1.71727e+07	1.86408e+07	1.13382e+07	1.13331e+07	1.54056e+07	0.0204581	1.26923e+07	2.34976e+06	1.35663e+06	18.5133	1.86356e+07	1.46032e+06	843118	7.83619	1.46826	0.554112	0.209555	Up
Q9D846	Ndufc2	NADH dehydrogenase [ubiquinone] 1 subunit C2	68197	5.03936e+07	4.72879e+07	4.85039e+07	4.15006e+07	4.45715e+07	4.28602e+07	0.0105088	4.29774e+07	1.53882e+06	888437	3.58052	4.87285e+07	1.56495e+06	903525	3.21157	1.13381	0.181185	0.177438	NoSig
P17809	Slc2a1	Solute carrier family 2, facilitated glucose transporter member 1	20525	2.4528e+07	2.29304e+07	2.38891e+07	2.01444e+07	2.02784e+07	2.06636e+07	0.00220938	2.03622e+07	269541	155620	1.32374	2.37825e+07	804109	464252	3.3811	1.16797	0.224009	0.121837	NoSig
Q62348	Tsn	Translin	22099	3.75862e+07	3.76685e+07	3.72467e+07	3.15276e+07	3.11881e+07	3.22455e+07	6.50663e-05	3.16537e+07	539865	311691	1.70554	3.75005e+07	223630	129113	0.596338	1.18471	0.244535	0.102502	NoSig
Q61016	Gng7	Guanine nucleotide-binding protein G(I)/G(S)/G(O) subunit gamma-7	14708	4.07886e+07	3.47648e+07	2.88512e+07	2.17325e+07	2.13501e+07	2.27704e+07	0.0208159	2.1951e+07	734923	424308	3.34801	3.48015e+07	5.96878e+06	3.44608e+06	17.1509	1.58542	0.664862	0.209555	Up
P62071	Rras2	Ras-related protein R-Ras2	66922	3.20151e+07	4.78581e+07	3.73149e+07	2.36792e+07	2.125e+07	2.76151e+07	0.0411796	2.41815e+07	3.21216e+06	1.85454e+06	13.2836	3.90627e+07	8.06485e+06	4.65624e+06	20.6459	1.6154	0.69189	0.258093	Up
O08579	Emd	Emerin	13726	1.61988e+07	1.78329e+07	1.70128e+07	1.5146e+07	1.53914e+07	1.53372e+07	0.0225833	1.52915e+07	128961	74455.4	0.843347	1.70149e+07	817035	471715	4.80189	1.1127	0.154063	0.210296	NoSig
P28650	Adssl1	Adenylosuccinate synthetase isozyme 1	11565	2.52302e+07	2.28723e+07	2.30661e+07	2.06244e+07	2.02788e+07	2.16795e+07	0.029717	2.08609e+07	729701	421293	3.49794	2.37229e+07	1.309e+06	755751	5.51788	1.1372	0.18548	0.223093	NoSig
Q9DCB1	Hmgn3	High mobility group nucleosome-binding domain-containing protein 3	94353	4.44666e+06	4.17607e+06	4.14368e+06	3.69217e+06	3.52138e+06	3.81401e+06	0.0106409	3.67585e+06	146992	84866.1	3.99887	4.25547e+06	166368	96052.4	3.9095	1.15768	0.21124	0.177438	NoSig
A2A8Y5	Oscp1	Organic solute carrier 1 (Fragment)	230751	7.98285e+06	7.51243e+06	7.5071e+06	7.13201e+06	6.68821e+06	6.88229e+06	0.0196192	6.90084e+06	222480	128449	3.22395	7.66746e+06	273151	157704	3.56247	1.11109	0.151977	0.204658	NoSig
Q9WU79	Prodh	Proline dehydrogenase 1, mitochondrial	19125	1.31959e+07	1.30512e+07	1.41536e+07	1.19645e+07	1.20769e+07	1.21625e+07	0.0162604	1.2068e+07	99257.2	57306.2	0.822486	1.34669e+07	599061	345868	4.4484	1.11592	0.158237	0.195333	NoSig
O89086	Rbm3	RNA-binding protein 3	19652	1.36944e+07	1.36981e+07	1.55028e+07	1.21942e+07	1.19179e+07	1.25677e+07	0.0303884	1.22266e+07	326091	188268	2.66706	1.42984e+07	1.04297e+06	602158	7.29428	1.16945	0.225834	0.223582	NoSig
P17665	Cox7c	Cytochrome c oxidase subunit 7C, mitochondrial	12867	1.85473e+08	1.67435e+08	1.79753e+08	1.35959e+08	1.4241e+08	1.37992e+08	0.00236627	1.38787e+08	3.29766e+06	1.90391e+06	2.37606	1.77553e+08	9.21802e+06	5.32203e+06	5.19169	1.27932	0.35538	0.121837	Up
Q9CZW4	Acsl3	Fatty acid CoA ligase Acsl3	74205	8.1549e+06	8.18693e+06	8.46293e+06	7.06712e+06	6.89293e+06	7.22064e+06	0.000889825	7.06023e+06	163962	94663.4	2.32233	8.26825e+06	169351	97775.1	2.04821	1.1711	0.227867	0.112934	NoSig
Q9WUR2	Eci2	Enoyl-CoA delta isomerase 2	23986	4.33214e+07	4.48881e+07	4.05798e+07	3.84024e+07	3.80755e+07	3.75171e+07	0.018509	3.79983e+07	447670	258462	1.17813	4.29298e+07	2.1807e+06	1.25903e+06	5.07968	1.12978	0.176043	0.202925	NoSig
P97822	Anp32e	Acidic leucine-rich nuclear phosphoprotein 32 family member E	66471	3.88936e+06	3.67334e+06	4.3116e+06	3.06614e+06	3.37861e+06	3.21996e+06	0.023993	3.22157e+06	156243	90206.7	4.84989	3.9581e+06	324631	187426	8.20169	1.22863	0.297045	0.211304	Up
A2A4P3	Gm27029	Predicted gene, 27029		1.5572e+07	1.83249e+07	1.49285e+07	1.27699e+07	1.2832e+07	1.31363e+07	0.0326126	1.29127e+07	196099	113218	1.51865	1.62751e+07	1.8041e+06	1.0416e+06	11.085	1.2604	0.333877	0.22802	Up
A0A654ICL5	Gjc3	Gap junction protein	118446	2.02547e+07	1.64045e+07	1.73145e+07	1.2879e+07	1.29598e+07	1.55722e+07	0.0455727	1.38037e+07	1.53212e+06	884570	11.0994	1.79912e+07	2.01232e+06	1.16181e+06	11.185	1.30337	0.382241	0.269367	Up
Q8QZV4	Stk32c	Serine/threonine-protein kinase 32C	57740	3.8703e+06	4.22953e+06	3.82271e+06	3.58267e+06	3.4929e+06	3.52108e+06	0.0280256	3.53222e+06	45909	26505.6	1.29972	3.97418e+06	222415	128412	5.59651	1.12512	0.170082	0.221538	NoSig
Q80TE2	Pcdh10	MKIAA1400 protein (Fragment)	18526	755616	725452	710959	630644	650737	654932	0.00489535	645438	12982.5	7495.45	2.01143	730676	22782.2	13153.3	3.11796	1.13206	0.178954	0.153197	NoSig
Q3TZP3	Mta2	Uncharacterized protein	23942	1.97402e+07	2.04368e+07	1.93613e+07	1.66513e+07	1.70547e+07	1.66009e+07	0.000884939	1.6769e+07	248743	143612	1.48335	1.98461e+07	545538	314966	2.74884	1.1835	0.24306	0.112934	NoSig
B2RWI2	Lactb	Lactamase, beta	80907	1.20266e+07	1.27994e+07	1.20727e+07	1.1494e+07	1.06311e+07	1.12118e+07	0.0291231	1.11123e+07	440000	254034	3.95958	1.22996e+07	433470	250264	3.52427	1.10684	0.146449	0.222143	NoSig
A0A087WRY3	Nucks1	Nuclear ubiquitous casein and cyclin-dependent kinase substrate 1	98415	4.1491e+07	4.4324e+07	4.59434e+07	4.01131e+07	3.80629e+07	3.93765e+07	0.0297848	3.91841e+07	1.03855e+06	599606	2.65043	4.39195e+07	2.25361e+06	1.30112e+06	5.13123	1.12085	0.16459	0.223093	NoSig
Q3UYV9	Ncbp1	Nuclear cap-binding protein subunit 1	433702	795359	814837	878231	754974	723905	695611	0.0260425	724830	29692.3	17142.9	4.09646	829475	43331.8	25017.6	5.224	1.14437	0.194556	0.217462	NoSig
Q91WT9	Cbs	Cystathionine beta-synthase	12411	1.60533e+07	1.72869e+07	1.63703e+07	1.48078e+07	1.5146e+07	1.45639e+07	0.0130778	1.48392e+07	292304	168762	1.96981	1.65702e+07	640624	369865	3.86613	1.11665	0.159173	0.1871	NoSig
A0A0R4J008	Hdac2	Histone deacetylase 2	15182	2.91687e+06	3.15329e+06	3.06405e+06	2.76059e+06	2.82087e+06	2.60784e+06	0.0282193	2.72977e+06	109806	63396.4	4.02254	3.04474e+06	119389	68929.2	3.92116	1.11538	0.15754	0.221641	NoSig
Q3TIJ4	Rtca	RNA 3'-terminal phosphate cyclase	66368	1.25534e+07	1.25307e+07	1.16486e+07	1.10615e+07	1.10661e+07	1.10275e+07	0.0161288	1.10517e+07	21077.4	12169	0.190717	1.22443e+07	515965	297893	4.21393	1.10791	0.147842	0.195333	NoSig
Q9D3P8	Plgrkt	Plasminogen receptor (KT)	67759	5.92319e+06	5.99486e+06	5.74959e+06	5.10726e+06	5.49046e+06	5.20895e+06	0.0102722	5.26889e+06	198507	114608	3.76753	5.88921e+06	126116	72813.3	2.14148	1.11773	0.160576	0.177438	NoSig
G3UZY2	Txn2	Thioredoxin, mitochondrial (Fragment)	56551	1.30261e+07	1.40707e+07	1.28792e+07	1.1858e+07	1.17882e+07	1.24506e+07	0.0396455	1.20323e+07	363984	210146	3.02507	1.33253e+07	649664	375083	4.87541	1.10747	0.147264	0.252285	NoSig
Q8VEH8	Erlec1	Endoplasmic reticulum lectin 1	66753	6.3989e+06	6.39782e+06	6.74671e+06	5.8001e+06	6.12631e+06	5.76338e+06	0.0195177	5.8966e+06	199785	115346	3.38815	6.51448e+06	201123	116118	3.08732	1.10479	0.143767	0.204533	NoSig
Q05D93	Rufy2	Rufy2 protein (Fragment)	70432	5.67201e+06	5.68141e+06	5.75268e+06	4.76181e+06	4.87788e+06	5.03629e+06	0.00063278	4.89199e+06	137782	79548.3	2.81647	5.70203e+06	44116.5	25470.7	0.773698	1.16558	0.221054	0.102502	NoSig
Q9WU84	Ccs	Copper chaperone for superoxide dismutase	12460	287675	268940	271932	238358	233435	212150	0.00828998	227981	13929.3	8042.06	6.10984	276182	10064.5	5810.73	3.64414	1.21143	0.276709	0.169073	Up
P51910	Apod	Apolipoprotein D	11815	1.61661e+06	1.29385e+06	1.49063e+06	1.03969e+06	988089	1.08411e+06	0.0117996	1.0373e+06	48055.9	27745.1	4.6328	1.46703e+06	162669	93916.8	11.0883	1.41428	0.500065	0.183216	Up
Q8R0W0	Eppk1	Epiplakin	223650	2.33126e+06	2.43279e+06	2.4272e+06	1.94943e+06	2.02473e+06	2.12792e+06	0.00408014	2.03403e+06	89605.9	51734	4.40535	2.39709e+06	57071.9	32950.5	2.38089	1.17849	0.236944	0.141431	NoSig
Q3UDA8	Cpt2	Carn_acyltransf domain-containing protein	12896	1.2889e+07	1.24377e+07	1.27113e+07	1.08984e+07	1.1087e+07	1.10749e+07	0.000330239	1.10201e+07	105577	60954.8	0.958037	1.26793e+07	227328	131248	1.7929	1.15056	0.202341	0.102502	NoSig
P62311	Lsm3	U6 snRNA-associated Sm-like protein LSm3	67678	1.08046e+07	9.96562e+06	9.17884e+06	7.07396e+06	7.39228e+06	8.31576e+06	0.0163034	7.594e+06	645008	372396	8.49365	9.98303e+06	813026	469401	8.14409	1.31459	0.394617	0.195333	Up
F8WGX5	Dmxl1	DmX-like protein 1	240283	4.50143e+06	4.75324e+06	4.54574e+06	4.01809e+06	3.97149e+06	4.06331e+06	0.00207598	4.01763e+06	45908.3	26505.2	1.14267	4.60014e+06	134433	77615.1	2.92238	1.14499	0.195332	0.121837	NoSig
A0A0U1RNS6	Hddc3	Guanosine-3',5'-bis(diphosphate) 3'-pyrophosphohydrolase MESH1	68695	3.99133e+06	4.24469e+06	3.85469e+06	3.31429e+06	3.5708e+06	3.61872e+06	0.0234276	3.50127e+06	163690	94506.5	4.67517	4.03024e+06	197889	114251	4.91012	1.15108	0.202987	0.210296	NoSig
Q03958	Pfdn6	Prefoldin subunit 6	14976	1.99881e+07	1.86226e+07	1.93261e+07	1.37871e+07	1.57863e+07	1.50495e+07	0.00324364	1.48743e+07	1.01102e+06	583714	6.79711	1.93122e+07	682869	394254	3.53594	1.29836	0.376694	0.130995	Up
A0A068BIT0	Slc39a7	Solute carrier family 39	14977	9.17837e+06	9.46601e+06	9.61857e+06	7.94016e+06	7.87135e+06	8.51096e+06	0.00544886	8.10749e+06	351105	202711	4.33063	9.42098e+06	223528	129054	2.37266	1.16201	0.216622	0.153925	NoSig
A0A088DEG2	Shank3	Shank3e splice variant IV	58234	505046	568152	537581	433543	433294	428982	0.00455472	431940	2564.62	1480.68	0.593745	536926	31557.7	18219.8	5.87747	1.24306	0.313895	0.150385	Up
Q7TPW6	Slc25a20	Solute carrier family 25 (Mitochondrial carnitine/acylcarnitine translocase), member 20	57279	1.22031e+07	1.28108e+07	1.25387e+07	1.09942e+07	1.13742e+07	1.16414e+07	0.010095	1.13366e+07	325248	187782	2.869	1.25175e+07	304402	175747	2.43181	1.10417	0.142961	0.1774	NoSig
Q3UTZ3	Trappc14	Trafficking protein particle complex subunit 14	231807	2.29745e+07	2.37375e+07	2.16547e+07	1.93836e+07	2.10042e+07	1.89865e+07	0.0258414	1.97915e+07	1.06889e+06	617122	5.40075	2.27889e+07	1.0537e+06	608356	4.62376	1.15145	0.203454	0.217439	NoSig
P0DN34	Ndufb1	NADH dehydrogenase [ubiquinone] 1 beta subcomplex subunit 1	102631912	3.59052e+07	3.71523e+07	3.79355e+07	3.35349e+07	3.26422e+07	3.33176e+07	0.00412371	3.31649e+07	465541	268780	1.40372	3.69977e+07	1.02394e+06	591170	2.76757	1.11557	0.157778	0.141431	NoSig
A0A1L1SQX6	Olfm2	Noelin-2	244723	1.50514e+06	1.7529e+06	1.76313e+06	1.34797e+06	1.4549e+06	1.42095e+06	0.0419059	1.40794e+06	54640.3	31546.6	3.88087	1.67372e+06	146087	84343.4	8.72827	1.18878	0.249476	0.259794	NoSig
P39038	Cdh4	Cadherin-4	12561	785263	855544	818661	718107	723669	712463	0.00775935	718080	5602.97	3234.87	0.780271	819823	35154.6	20296.5	4.28807	1.14169	0.191167	0.166201	NoSig
P61079	Ube2d3	Ubiquitin-conjugating enzyme E2 D3	66105	2.26626e+07	2.23485e+07	2.23633e+07	1.99306e+07	2.0251e+07	1.95621e+07	0.00034174	1.99145e+07	344744	199038	1.73112	2.24582e+07	177233	102325	0.789168	1.12773	0.173418	0.102502	NoSig
Q9JHS9	Cwc15	Spliceosome-associated protein CWC15 homolog	66070	410707	419491	429070	359868	385636	374068	0.00702463	373191	12906.7	7451.67	3.45847	419756	9184.72	5302.8	2.18811	1.12478	0.169638	0.164592	NoSig
H3BJM1	Foxp1	Forkhead box protein P1	108655	688476	698253	685045	602837	634681	599727	0.00273437	612415	19345.6	11169.2	3.1589	690592	6853.22	3956.71	0.99237	1.12765	0.173324	0.125689	NoSig
Q8BS91	Son	Uncharacterized protein (Fragment)	20658	446941	494935	478745	423344	433393	416616	0.0301854	424451	8443.15	4874.66	1.9892	473540	24416.7	14097	5.1562	1.11565	0.15789	0.223582	NoSig
Q8VEB6	Elac1	Zinc phosphodiesterase ELAC protein 1	114615	738808	675327	689563	619143	651143	612658	0.0312575	627648	20604.4	11895.9	3.28279	701233	33310.5	19231.8	4.75028	1.11724	0.159937	0.226691	NoSig
D3YWY6	Mpc1	Mitochondrial pyruvate carrier	55951	6.2559e+07	5.62768e+07	6.19305e+07	4.87126e+07	4.79304e+07	4.59712e+07	0.00414344	4.75381e+07	1.41219e+06	815330	2.97066	6.02554e+07	3.4599e+06	1.99758e+06	5.74206	1.26752	0.342008	0.141431	Up
Q8BTD8	Pitpnc1	Uncharacterized protein (Fragment)	71795	3.95442e+06	4.05668e+06	3.65671e+06	3.12821e+06	3.26807e+06	3.46755e+06	0.0179246	3.28795e+06	170537	98459.6	5.18674	3.88927e+06	207795	119971	5.34278	1.18289	0.242314	0.201405	NoSig
B1AZ39	Chmp6	Chromatin modifying protein 6	208092	976860	940516	852037	785669	829764	766464	0.035869	793966	32455.4	18738.1	4.08775	923138	64200.2	37066	6.95457	1.16269	0.217469	0.240301	NoSig
A2ANL1	Slc23a2	Solute carrier family 23 member 2 (Fragment)	54338	227799	255206	231211	209229	213991	215093	0.0453745	212771	3117.05	1799.63	1.46498	238072	14936.4	8623.52	6.27389	1.11891	0.162095	0.269173	NoSig
Q9JMF3	Gng13	Guanine nucleotide-binding protein G(I)/G(S)/G(O) subunit gamma-13	64337	1.08047e+07	9.47261e+06	1.19145e+07	7.71453e+06	8.33202e+06	7.83063e+06	0.0192337	7.95906e+06	328166	189467	4.12318	1.07306e+07	1.22261e+06	705876	11.3937	1.34822	0.431058	0.203895	Up
A2BDX3	Mocs3	Adenylyltransferase and sulfurtransferase MOCS3	69372	929366	892054	874552	709297	737451	759425	0.00167655	735391	25127.6	14507.4	3.41691	898657	27997.6	16164.4	3.11549	1.22201	0.28926	0.121837	Up
B1AXP6	Tomm5	Mitochondrial import receptor subunit TOM5 homolog	68512	5.15658e+06	4.43515e+06	4.73899e+06	3.70238e+06	3.84095e+06	3.87396e+06	0.0107903	3.80576e+06	91041.2	52562.7	2.39219	4.77691e+06	362203	209118	7.58238	1.25518	0.327891	0.177982	Up
Q9DBG5	Plin3	Perilipin-3	66905	831152	813254	799170	640733	682658	710954	0.0036761	678115	35330.2	20397.9	5.21007	814526	16029.1	9254.42	1.96791	1.20116	0.26443	0.137673	Up
Q8BNN1	Spata2l	Spermatogenesis-associated protein 2-like protein	78779	2.51468e+06	2.57318e+06	2.40239e+06	2.25372e+06	2.27525e+06	2.20495e+06	0.00968444	2.24464e+06	36015.6	20793.6	1.60452	2.49675e+06	86795.6	50111.5	3.47634	1.11232	0.153567	0.173203	NoSig
Q80ZJ7	Snx32	Sorting nexin-32	225861	7.12688e+06	7.22242e+06	7.0779e+06	5.94326e+06	5.89398e+06	6.01039e+06	2.52152e-05	5.94921e+06	58431.3	33735.3	0.982169	7.1424e+06	73497.3	42433.7	1.02903	1.20056	0.263712	0.102502	Up
Q0VEW4	Plp2	Proteolipid protein 2	18824	668198	714932	653227	548773	581192	629068	0.036221	586344	40394.6	23321.8	6.88923	678786	32186.1	18582.7	4.74172	1.15766	0.211209	0.241245	NoSig
Q67BT3	Slc13a5	Solute carrier family 13 member 5	237831	464257	443673	413351	388943	387884	388133	0.0243714	388320	553.613	319.629	0.142566	440427	25607.8	14784.7	5.81431	1.13419	0.181657	0.212101	NoSig
Q9DCG9	Trmt112	Multifunctional methyltransferase subunit TRM112-like protein	67674	3.05379e+06	3.19369e+06	3.00513e+06	2.62229e+06	2.89117e+06	2.72958e+06	0.0251348	2.74768e+06	135351	78145	4.92602	3.0842e+06	97890	56516.8	3.17392	1.12248	0.166686	0.215281	NoSig
Q8K1A5	Tmem41b	Transmembrane protein 41B	233724	765221	808617	774941	707867	683747	704957	0.00520579	698857	13166.2	7601.49	1.88396	782926	22773.1	13148	2.90871	1.1203	0.163879	0.153925	NoSig
Q68FG3	Spty2d1	Protein SPT2 homolog	101685	3.1623e+06	3.13543e+06	2.98781e+06	2.76136e+06	2.60011e+06	2.71495e+06	0.00509607	2.69214e+06	83007.9	47924.6	3.08334	3.09518e+06	93953.3	54244	3.03547	1.14971	0.201269	0.153925	NoSig
B2RQF5	Mdga2	Mdga2 protein	320772	1.02502e+06	1.04344e+06	1.04488e+06	929696	961601	919914	0.00204162	937070	21800.1	12586.3	2.32641	1.03778e+06	11074.1	6393.65	1.0671	1.10747	0.147274	0.121837	NoSig
Q99JT1	Gatb	Glutamyl-tRNA(Gln) amidotransferase subunit B, mitochondrial	229487	1.23835e+06	1.30965e+06	1.21356e+06	1.06711e+06	1.06938e+06	1.05873e+06	0.00286805	1.06507e+06	5606.35	3236.83	0.526383	1.25385e+06	49886.7	28802.1	3.97868	1.17725	0.235416	0.126124	NoSig
Q9JJL8	Sars2	Serine--tRNA ligase, mitochondrial	71984	2.71776e+06	3.0115e+06	2.68745e+06	2.21596e+06	2.26218e+06	2.32176e+06	0.00748762	2.26663e+06	53041	30623.3	2.34008	2.80557e+06	178980	103334	6.37943	1.23777	0.307743	0.166072	Up
Q3UEL5	Uroc1	Imidazolonepropionate hydrolase	243537	2.88697e+06	2.94801e+06	3.09739e+06	2.5851e+06	2.83739e+06	2.68959e+06	0.0468183	2.70403e+06	126763	73186.6	4.68793	2.97746e+06	108258	62502.8	3.63592	1.10112	0.138972	0.269669	NoSig
Q3U9G9	Lbr	Delta(14)-sterol reductase LBR	98386	2.07991e+06	2.20331e+06	2.1126e+06	1.85314e+06	1.74999e+06	1.91094e+06	0.00796632	1.83802e+06	81531.7	47072.4	4.43584	2.13194e+06	63931.1	36910.6	2.99873	1.15991	0.214012	0.166201	NoSig
E9Q3J1	Dtx3	E3 ubiquitin-protein ligase	80904	2.25334e+06	2.50023e+06	2.4532e+06	2.0466e+06	2.08644e+06	2.11016e+06	0.014591	2.08107e+06	32118.8	18543.8	1.54338	2.40226e+06	131091	75685.5	5.45699	1.15434	0.207065	0.191578	NoSig
Q9CQU0	Txndc12	Thioredoxin domain-containing protein 12	66073	7.55559e+06	7.92077e+06	7.56395e+06	6.50756e+06	6.96315e+06	6.61914e+06	0.00572713	6.69662e+06	237475	137106	3.54619	7.6801e+06	208462	120355	2.71431	1.14686	0.197694	0.153925	NoSig
P53995	Anapc1	Anaphase-promoting complex subunit 1	17222	2.57769e+06	2.43403e+06	2.39431e+06	2.08923e+06	2.10531e+06	2.35352e+06	0.048728	2.18269e+06	148163	85542.2	6.78812	2.46868e+06	96472.2	55698.3	3.90785	1.13103	0.177632	0.269669	NoSig
Q9JL56	Gde1	Glycerophosphodiester phosphodiesterase 1	56209	4.8824e+06	4.73173e+06	4.98312e+06	4.3392e+06	4.01438e+06	4.30082e+06	0.00676262	4.21813e+06	177499	102479	4.20799	4.86575e+06	126516	73043.9	2.60013	1.15353	0.206058	0.163098	NoSig
A2AJQ1	Dpy19l4	Probable C-mannosyltransferase DPY19L4 (Fragment)	381510	364702	345397	334274	284330	323909	300005	0.0355043	302748	19931.4	11507.4	6.58349	348124	15395.9	8888.84	4.42253	1.14988	0.201485	0.239954	NoSig
Q9ERE8	Tlnrd1	Talin rod domain-containing protein 1	80889	1.13434e+06	1.1631e+06	1.0455e+06	926858	983059	923646	0.0135614	944521	33413.3	19291.2	3.53759	1.11431e+06	61302.2	35392.9	5.50135	1.17976	0.238499	0.188909	NoSig
A0A0A6YVR9	Surf1	SURF1-like protein (Fragment)	20930	1.03876e+06	982824	952340	881865	826176	880809	0.0148125	862950	31851.9	18389.7	3.69104	991307	43828.8	25304.5	4.42131	1.14874	0.200054	0.191578	NoSig
Q8BJZ4	Mrps35	28S ribosomal protein S35, mitochondrial	232536	1.86795e+06	1.95582e+06	1.92885e+06	1.74266e+06	1.78601e+06	1.63561e+06	0.01922	1.72143e+06	77417.9	44697.2	4.49731	1.91754e+06	45016.9	25990.5	2.34764	1.11392	0.155651	0.203895	NoSig
Q8K1H1	Tdrd7	Tudor domain-containing protein 7	100121	2.70043e+06	2.62317e+06	2.59232e+06	2.31386e+06	2.52806e+06	2.3189e+06	0.0315115	2.38694e+06	122244	70577.8	5.12139	2.63864e+06	55688.1	32151.5	2.11048	1.10545	0.144634	0.227268	NoSig
Q5KU39	Vps41	Vacuolar protein sorting-associated protein 41 homolog	218035	1.74204e+06	1.6628e+06	1.70419e+06	1.55604e+06	1.50083e+06	1.51532e+06	0.00316942	1.52406e+06	28621.6	16524.7	1.87798	1.70301e+06	39632.9	22882.1	2.32723	1.11742	0.160165	0.130995	NoSig
Q4ZJM7	Otol1	Otolin-1	229389	1.36067e+06	1.30363e+06	1.36371e+06	1.221e+06	1.14417e+06	1.25039e+06	0.0209285	1.20518e+06	54849.2	31667.2	4.5511	1.34267e+06	33842.9	19539.2	2.52056	1.11408	0.155853	0.209555	NoSig
Q9DBM1	Gpatch1	G patch domain-containing protein 1	67471	419348	424353	409845	363422	353438	373158	0.00155355	363339	9860.2	5692.79	2.71377	417849	7369.21	4254.61	1.7636	1.15002	0.201664	0.121837	NoSig
Q80SY6	Adal	Adenosine deaminase-like protein	75894	1.2375e+06	1.24593e+06	1.20322e+06	1.0294e+06	1.11886e+06	1.16518e+06	0.0412876	1.10448e+06	69020.3	39848.9	6.24912	1.22888e+06	22623.4	13061.6	1.84097	1.11263	0.153976	0.258288	NoSig
P63017	Hspa8	Heat shock cognate 71 kDa protein	15481	3.59946e+09	3.65999e+09	3.55249e+09	4.11522e+09	3.93342e+09	3.8731e+09	0.00948767	3.97391e+09	1.26037e+08	7.27676e+07	3.17161	3.60398e+09	5.38919e+07	3.11145e+07	1.49534	0.906911	-0.140968	0.171706	NoSig
Q99J49	Tubb2a	Tubb2a protein (Fragment)	22151	2.59213e+06	2.30871e+06	2.5969e+06	3.05199e+06	2.84105e+06	2.9762e+06	0.0157645	2.95641e+06	106852	61691.3	3.61426	2.49925e+06	165029	95279.4	6.60314	0.845365	-0.242355	0.195333	NoSig
P62259	Ywhae	14-3-3 protein epsilon	22627	2.5076e+09	2.55667e+09	2.5876e+09	2.91872e+09	2.84681e+09	2.7196e+09	0.0114227	2.82838e+09	1.00829e+08	5.82138e+07	3.56491	2.55062e+09	4.03391e+07	2.32898e+07	1.58154	0.901797	-0.149125	0.183216	NoSig
Q71LX8	Hsp90ab1	Heat shock protein 84b	15516	1.06123e+09	1.1125e+09	1.01315e+09	1.34426e+09	1.32323e+09	1.26372e+09	0.00269948	1.3104e+09	4.17753e+07	2.4119e+07	3.18798	1.06229e+09	4.96822e+07	2.8684e+07	4.67689	0.81066	-0.30283	0.125689	Down
P07901	Hsp90aa1	Heat shock protein HSP 90-alpha	15519	7.32256e+08	7.56941e+08	6.95715e+08	9.18359e+08	8.65105e+08	8.4137e+08	0.00709847	8.74945e+08	3.94265e+07	2.27629e+07	4.50617	7.28304e+08	3.08036e+07	1.77844e+07	4.22949	0.8324	-0.264651	0.165474	Down
Q3TWF2	Hspa5	78 kDa glucose-regulated protein	14828	4.65403e+08	4.92187e+08	4.62503e+08	5.62441e+08	5.2367e+08	5.09567e+08	0.0335961	5.31893e+08	2.73795e+07	1.58076e+07	5.14756	4.73364e+08	1.63654e+07	9.44858e+06	3.45725	0.889962	-0.168184	0.230771	NoSig
P03995	Gfap	Glial fibrillary acidic protein	14580	7.48606e+08	7.54364e+08	7.33527e+08	8.95671e+08	8.39167e+08	9.55999e+08	0.0115523	8.96946e+08	5.84266e+07	3.37326e+07	6.51395	7.45499e+08	1.07603e+07	6.21247e+06	1.44337	0.831153	-0.266814	0.183216	Down
Q9CQV8	Ywhab	14-3-3 protein beta/alpha	54401	1.59407e+08	1.58591e+08	1.64405e+08	1.91878e+08	1.74137e+08	1.79758e+08	0.0189054	1.81925e+08	9.06681e+06	5.23473e+06	4.98383	1.60801e+08	3.14769e+06	1.81732e+06	1.95751	0.883887	-0.178066	0.203399	NoSig
A8IP69	Ywhag	14-3-3 protein gamma subtype	22628	1.03314e+09	1.0484e+09	1.0712e+09	1.19293e+09	1.18186e+09	1.13222e+09	0.00553275	1.169e+09	3.23312e+07	1.86664e+07	2.76571	1.05092e+09	1.91535e+07	1.10583e+07	1.82255	0.898984	-0.153632	0.153925	NoSig
Q3UHL1	Camkv	CaM kinase-like vesicle-associated protein	235604	2.47371e+08	2.769e+08	2.74457e+08	3.05875e+08	3.09451e+08	3.04104e+08	0.0137559	3.06477e+08	2.72386e+06	1.57262e+06	0.888765	2.66243e+08	1.63889e+07	9.46211e+06	6.15561	0.868721	-0.203035	0.188937	NoSig
E9PZ43	Map4	Microtubule-associated protein	17758	2.91789e+08	2.73718e+08	2.92095e+08	3.11984e+08	3.30168e+08	3.03434e+08	0.0421009	3.15195e+08	1.36534e+07	7.8828e+06	4.33173	2.85867e+08	1.05226e+07	6.07524e+06	3.68095	0.906954	-0.140899	0.260034	NoSig
Q60864	Stip1	Stress-induced-phosphoprotein 1	20867	5.08616e+08	5.18628e+08	4.93281e+08	6.06616e+08	5.62985e+08	5.56482e+08	0.0169256	5.75361e+08	2.7262e+07	1.57397e+07	4.73824	5.06842e+08	1.27663e+07	7.37063e+06	2.5188	0.880911	-0.182932	0.197365	NoSig
B2MWM9	Calr	Calreticulin	12317	3.27909e+08	3.35523e+08	3.29555e+08	3.86128e+08	3.72373e+08	3.65592e+08	0.00250342	3.74698e+08	1.04637e+07	6.04119e+06	2.79256	3.30996e+08	4.00631e+06	2.31304e+06	1.21038	0.883367	-0.178915	0.122991	NoSig
E9PYH2	Acot7	Cytosolic acyl coenzyme A thioester hydrolase	70025	1.32291e+08	1.30604e+08	1.26132e+08	1.47827e+08	1.46981e+08	1.44417e+08	0.00135445	1.46408e+08	1.77577e+06	1.02524e+06	1.21289	1.29676e+08	3.1826e+06	1.83747e+06	2.45428	0.885714	-0.175088	0.121837	NoSig
Q61699	Hsph1	Heat shock protein 105 kDa	15505	2.12429e+08	2.14647e+08	2.07363e+08	2.42371e+08	2.44582e+08	2.32436e+08	0.00278334	2.39796e+08	6.4697e+06	3.73528e+06	2.69799	2.1148e+08	3.73324e+06	2.15539e+06	1.7653	0.881913	-0.181292	0.125689	NoSig
Q9CVB6	Arpc2	Actin-related protein 2/3 complex subunit 2	76709	3.40306e+08	3.42699e+08	3.61927e+08	3.82154e+08	4.04931e+08	3.67532e+08	0.0466619	3.84873e+08	1.88471e+07	1.08814e+07	4.89697	3.48311e+08	1.18526e+07	6.84309e+06	3.40287	0.905002	-0.144006	0.269669	NoSig
P12382	Pfkl	ATP-dependent 6-phosphofructokinase, liver type	18641	1.64379e+08	1.64617e+08	1.69515e+08	1.86776e+08	1.95649e+08	1.82168e+08	0.00684825	1.88198e+08	6.85191e+06	3.95595e+06	3.64081	1.6617e+08	2.89914e+06	1.67382e+06	1.74468	0.882958	-0.179584	0.163098	NoSig
Q3UPX0	Crym	Ketimine reductase mu-crystallin	12971	2.86324e+08	3.19087e+08	2.90389e+08	3.88908e+08	4.0446e+08	3.58245e+08	0.00748083	3.83871e+08	2.35155e+07	1.35767e+07	6.12589	2.986e+08	1.78584e+07	1.03105e+07	5.9807	0.777866	-0.362407	0.166072	Down
Q9Z140	Cpne6	Copine-6	12891	1.92102e+08	1.99998e+08	2.09866e+08	2.3521e+08	2.70715e+08	2.23446e+08	0.0482712	2.43124e+08	2.46083e+07	1.42076e+07	10.1217	2.00655e+08	8.90037e+06	5.13863e+06	4.43566	0.825321	-0.276972	0.269669	Down
A2AVJ7	Rrbp1	Ribosome-binding protein 1	81910	4.73832e+07	4.86662e+07	4.72393e+07	5.32013e+07	5.01602e+07	5.49526e+07	0.0271965	5.27714e+07	2.42496e+06	1.40005e+06	4.59523	4.77629e+07	785580	453555	1.64475	0.905091	-0.143865	0.219542	NoSig
D3Z6I8	Tpm3	Tropomyosin alpha-3 chain	59069	1.78645e+08	1.8978e+08	1.86632e+08	2.12577e+08	2.04782e+08	2.07905e+08	0.00431295	2.08421e+08	3.92303e+06	2.26496e+06	1.88226	1.85019e+08	5.74008e+06	3.31404e+06	3.10242	0.887718	-0.171826	0.143839	NoSig
Q5SX50	Pfn1	Profilin	18643	3.01591e+08	2.73888e+08	2.87965e+08	3.35037e+08	3.45426e+08	3.22548e+08	0.0109658	3.34337e+08	1.1455e+07	6.61357e+06	3.42619	2.87815e+08	1.38519e+07	7.99742e+06	4.81279	0.860853	-0.216161	0.178938	NoSig
O35685	Nudc	Nuclear migration protein nudC	18221	8.79353e+07	8.57149e+07	8.68793e+07	9.59043e+07	9.63748e+07	9.47662e+07	0.000380659	9.56818e+07	827062	477504	0.864388	8.68432e+07	1.11063e+06	641224	1.2789	0.907625	-0.139832	0.102502	NoSig
E9Q452	Tpm1	Tropomyosin alpha-1 chain	22003	7.21269e+06	7.82383e+06	7.33294e+06	8.94245e+06	8.3272e+06	8.01281e+06	0.0426141	8.42749e+06	472864	273008	5.61097	7.45649e+06	323762	186924	4.34201	0.884782	-0.176606	0.262192	NoSig
Q8BGZ1	Hpcal4	Hippocalcin-like protein 4	170638	1.13937e+08	1.2934e+08	1.24032e+08	1.60354e+08	1.52477e+08	1.45804e+08	0.00785907	1.52878e+08	7.28346e+06	4.20511e+06	4.76421	1.22436e+08	7.82465e+06	4.51756e+06	6.39079	0.800873	-0.320354	0.166201	Down
Q3U8D2	St13	STI1 domain-containing protein	70356	1.47308e+08	1.48436e+08	1.44591e+08	1.68462e+08	1.60863e+08	1.56383e+08	0.0150757	1.61903e+08	6.10599e+06	3.5253e+06	3.77139	1.46778e+08	1.97622e+06	1.14097e+06	1.3464	0.906582	-0.14149	0.19403	NoSig
Q63810	Ppp3r1	Calcineurin subunit B type 1	19058	1.17481e+08	1.17692e+08	1.25196e+08	1.92069e+08	1.5158e+08	1.5872e+08	0.0205219	1.67457e+08	2.16123e+07	1.24778e+07	12.9062	1.20123e+08	4.39443e+06	2.53713e+06	3.65828	0.717338	-0.479276	0.209555	Down
Q9CR16	Ppid	Peptidyl-prolyl cis-trans isomerase D	67738	2.60343e+08	2.72246e+08	2.52922e+08	3.0343e+08	2.97121e+08	2.82164e+08	0.0185648	2.94238e+08	1.09222e+07	6.30592e+06	3.71202	2.61837e+08	9.74867e+06	5.62839e+06	3.72318	0.889881	-0.168315	0.202925	NoSig
Q8R570	Snap47	Synaptosomal-associated protein 47	67826	7.34034e+07	7.37087e+07	7.51698e+07	8.22822e+07	8.52765e+07	8.09874e+07	0.0031805	8.28487e+07	2.19995e+06	1.27014e+06	2.65538	7.4094e+07	944126	545091	1.27423	0.894329	-0.161123	0.130995	NoSig
Q9JJV2	Pfn2	Profilin-2	18645	1.97533e+08	1.93901e+08	1.91224e+08	2.57866e+08	2.71063e+08	2.47195e+08	0.000832846	2.58708e+08	1.19565e+07	6.90307e+06	4.62161	1.94219e+08	3.16624e+06	1.82803e+06	1.63024	0.750728	-0.413638	0.11192	Down
Q9QUP5	Hapln1	Hyaluronan and proteoglycan link protein 1	12950	2.05769e+08	2.02907e+08	2.23125e+08	2.50494e+08	2.35692e+08	2.28698e+08	0.0371579	2.38295e+08	1.11285e+07	6.42502e+06	4.67004	2.10601e+08	1.09406e+07	6.31657e+06	5.19496	0.883782	-0.178238	0.245339	NoSig
Q9DBP5	Cmpk1	UMP-CMP kinase	66588	1.02537e+08	1.03631e+08	1.01813e+08	1.1567e+08	1.15134e+08	1.10895e+08	0.00216438	1.139e+08	2.61596e+06	1.51032e+06	2.29672	1.0266e+08	915529	528581	0.891804	0.901324	-0.149883	0.121837	NoSig
Q62418	Dbnl	Drebrin-like protein	13169	1.35165e+08	1.35649e+08	1.45662e+08	1.52511e+08	1.62405e+08	1.51736e+08	0.0260521	1.5555e+08	5.94887e+06	3.43458e+06	3.8244	1.38825e+08	5.9257e+06	3.42121e+06	4.26846	0.892477	-0.164114	0.217462	NoSig
Q922R8	Pdia6	Protein disulfide-isomerase A6	71853	4.48221e+07	4.9572e+07	4.61271e+07	5.33229e+07	5.19089e+07	4.99065e+07	0.0479264	5.17127e+07	1.7166e+06	991081	3.3195	4.68404e+07	2.45393e+06	1.41677e+06	5.23891	0.905781	-0.142766	0.269669	NoSig
P14206	Rpsa	40S ribosomal protein SA	16785	1.10677e+08	1.11066e+08	1.1579e+08	1.32247e+08	1.24038e+08	1.22857e+08	0.0147998	1.26381e+08	5.11448e+06	2.95285e+06	4.04687	1.12511e+08	2.84638e+06	1.64336e+06	2.52987	0.890251	-0.167715	0.191578	NoSig
Q4KL76	Hspe1	10 kDa heat shock protein, mitochondrial	15528	5.49982e+08	5.51805e+08	5.33268e+08	6.52524e+08	6.06069e+08	6.07496e+08	0.0092459	6.2203e+08	2.64186e+07	1.52528e+07	4.24716	5.45018e+08	1.02172e+07	5.89893e+06	1.87466	0.876194	-0.190679	0.171041	NoSig
B0FTY3	Nudcd3	NudC-like protein	209586	2.53626e+07	2.6047e+07	2.63862e+07	2.87064e+07	2.95077e+07	2.78815e+07	0.00770169	2.86985e+07	813138	469465	2.83338	2.59319e+07	521426	301045	2.01075	0.903597	-0.146249	0.166201	NoSig
Q9CPW4	Arpc5	Actin-related protein 2/3 complex subunit 5	67771	1.1315e+08	1.12528e+08	1.19334e+08	1.35287e+08	1.45472e+08	1.27162e+08	0.0215259	1.35974e+08	9.17436e+06	5.29682e+06	6.74715	1.15004e+08	3.76275e+06	2.17243e+06	3.27185	0.84578	-0.241646	0.209555	NoSig
Q546G4	Alb	Serum albumin	11657	9.11489e+07	1.02129e+08	9.89546e+07	1.18144e+08	1.11093e+08	1.31014e+08	0.027456	1.20084e+08	1.01014e+07	5.83204e+06	8.41196	9.74107e+07	5.65036e+06	3.26224e+06	5.80055	0.81119	-0.301887	0.220707	Down
P62774	Mtpn	Myotrophin	14489	1.83981e+08	1.88917e+08	1.93815e+08	2.55491e+08	2.28663e+08	2.31012e+08	0.00541094	2.38389e+08	1.48579e+07	8.5782e+06	6.23263	1.88904e+08	4.91705e+06	2.83886e+06	2.60294	0.792421	-0.335662	0.153925	Down
A0A1D5RMG4	Agap3	Arf-GAP with GTPase, ANK repeat and PH domain-containing protein 3	213990	3.73379e+06	3.92939e+06	3.97929e+06	4.54335e+06	4.12725e+06	4.23699e+06	0.0440232	4.30253e+06	215656	124509	5.01231	3.88082e+06	129752	74912.4	3.34341	0.901987	-0.148822	0.265342	NoSig
Q62048	Pea15a	Astrocytic phosphoprotein PEA-15	18611	1.0451e+08	1.11119e+08	1.07466e+08	1.2327e+08	1.27063e+08	1.15345e+08	0.0228175	1.21893e+08	5.97943e+06	3.45223e+06	4.90549	1.07698e+08	3.31067e+06	1.91142e+06	3.07402	0.883551	-0.178615	0.210296	NoSig
Q920P5	Ak5	Adenylate kinase isoenzyme 5	229949	3.23717e+07	3.51576e+07	3.45867e+07	3.90149e+07	4.27614e+07	3.79619e+07	0.0252648	3.99127e+07	2.52257e+06	1.45641e+06	6.32021	3.40387e+07	1.47157e+06	849614	4.32324	0.852828	-0.229674	0.215766	NoSig
Q9CYG7	Tomm34	Mitochondrial import receptor subunit TOM34	67145	1.68622e+07	1.75466e+07	1.65387e+07	1.95677e+07	1.98598e+07	1.86011e+07	0.0080989	1.93428e+07	658790	380352	3.40586	1.69825e+07	514588	297098	3.03011	0.877974	-0.187751	0.168199	NoSig
Q8BHE3	Atcay	Caytaxin	16467	2.81938e+07	2.86997e+07	2.79783e+07	3.25187e+07	3.18145e+07	3.06742e+07	0.00428212	3.16691e+07	930820	537409	2.9392	2.82906e+07	370314	213801	1.30896	0.893318	-0.162755	0.143839	NoSig
Q8BJU0	Sgta	Small glutamine-rich tetratricopeptide repeat-containing protein alpha	52551	3.25696e+07	3.14523e+07	3.12974e+07	3.94449e+07	3.5511e+07	3.66248e+07	0.0118689	3.71936e+07	2.02767e+06	1.17068e+06	5.45167	3.17731e+07	694110	400744	2.18458	0.854263	-0.227247	0.183216	NoSig
Q8C413	Dgkg	Diacylglycerol kinase	110197	1.97394e+07	2.22825e+07	2.42959e+07	2.68688e+07	2.93699e+07	2.51976e+07	0.0481319	2.71454e+07	2.09984e+06	1.21235e+06	7.73554	2.21059e+07	2.28337e+06	1.3183e+06	10.3292	0.814352	-0.296275	0.269669	Down
Q8R2S3	Nol3	Nucleolar protein 3 (Apoptosis repressor with CARD domain)	78688	1.36209e+07	1.35819e+07	1.29154e+07	1.90014e+07	1.7613e+07	1.85839e+07	0.000435601	1.83995e+07	712360	411281	3.87164	1.33728e+07	396565	228957	2.96547	0.726802	-0.460365	0.102502	Down
Q9EQQ9	Oga	Protein O-GlcNAcase	76055	1.19871e+07	1.28265e+07	1.21204e+07	1.35801e+07	1.3908e+07	1.34905e+07	0.00963393	1.36595e+07	219764	126881	1.60887	1.23113e+07	451091	260437	3.66403	0.901299	-0.149923	0.173203	NoSig
D3YTQ3	Hnrnpdl	Heterogeneous nuclear ribonucleoprotein D-like	50926	1.222e+08	1.23332e+08	1.38605e+08	1.66871e+08	1.6315e+08	1.55752e+08	0.00551096	1.61924e+08	5.66e+06	3.2678e+06	3.49546	1.28046e+08	9.16207e+06	5.28972e+06	7.15532	0.790774	-0.338663	0.153925	Down
Q9QYR9	Acot2	Acyl-coenzyme A thioesterase 2, mitochondrial	171210	4.74657e+07	4.63029e+07	4.91203e+07	5.39008e+07	5.45104e+07	5.68481e+07	0.00356793	5.50864e+07	1.55584e+06	898263	2.82436	4.76296e+07	1.41584e+06	817434	2.9726	0.864635	-0.209838	0.135379	NoSig
K3W4L3	Psap	Prosaposin	19156	3.99502e+07	3.80643e+07	3.84999e+07	4.99582e+07	4.20798e+07	4.45562e+07	0.049065	4.55314e+07	4.02867e+06	2.32596e+06	8.84812	3.88381e+07	987384	570066	2.5423	0.852997	-0.229388	0.269769	NoSig
Q14A12	Rac3	RAS-related C3 botulinum substrate 3	170758	1.65254e+06	1.52443e+06	1.45752e+06	1.79792e+06	2.03488e+06	1.80708e+06	0.0253796	1.87996e+06	134244	77506.1	7.14081	1.54483e+06	99094.9	57212.5	6.41461	0.821735	-0.283254	0.216173	Down
Q80X87	Gmfb	Glia maturation factor	63985	1.29897e+08	1.38827e+08	1.28985e+08	1.50199e+08	1.54176e+08	1.39582e+08	0.0454219	1.47986e+08	7.5448e+06	4.35599e+06	5.09834	1.3257e+08	5.43786e+06	3.13955e+06	4.10189	0.895828	-0.158706	0.269173	NoSig
A2AS45	Pkp4	Plakophilin-4	227937	2.0782e+07	1.92373e+07	2.10791e+07	2.33521e+07	2.17935e+07	2.31474e+07	0.0332034	2.27643e+07	846989	489010	3.72069	2.03661e+07	988814	570892	4.85519	0.89465	-0.160604	0.22951	NoSig
Q9Z1N5	Ddx39b	Spliceosome RNA helicase Ddx39b	53817	9.82323e+07	8.44885e+07	9.26474e+07	1.13494e+08	1.10011e+08	1.06103e+08	0.0161997	1.09869e+08	3.69792e+06	2.13499e+06	3.36574	9.17894e+07	6.91196e+06	3.99062e+06	7.53024	0.835441	-0.259389	0.195333	NoSig
K7X735	ND2	NADH-ubiquinone oxidoreductase chain 2	17717	174079	152450	194625	210198	233693	234916	0.022736	226269	13931.6	8043.44	6.15712	173718	21089.8	12176.2	12.1403	0.76775	-0.381291	0.210296	Down
A0A5F8MPL9	Dock9	Dedicator of cytokinesis protein 9	105445	1.98398e+07	1.93951e+07	2.02049e+07	2.22081e+07	2.32289e+07	2.13688e+07	0.0138529	2.22686e+07	931543	537827	4.18321	1.98132e+07	405573	234158	2.04698	0.889739	-0.168547	0.188937	NoSig
Q9WVE8	Pacsin2	Protein kinase C and casein kinase substrate in neurons protein 2	23970	1.96233e+07	1.93422e+07	1.94274e+07	2.34997e+07	2.20629e+07	2.1231e+07	0.013773	2.22645e+07	1.14769e+06	662621	5.15481	1.94643e+07	144163	83232.4	0.740652	0.87423	-0.193916	0.188937	NoSig
P24472	Gsta4	Glutathione S-transferase A4	14860	1.04686e+08	1.03139e+08	1.01536e+08	1.19427e+08	1.24913e+08	1.11389e+08	0.0185496	1.18577e+08	6.80202e+06	3.92715e+06	5.73639	1.0312e+08	1.57493e+06	909288	1.52728	0.869652	-0.20149	0.202925	NoSig
E9Q0H6	Fabp7	Fatty acid-binding protein, brain	12140	4.05052e+07	4.28212e+07	4.11009e+07	5.0589e+07	5.0859e+07	4.72256e+07	0.00401536	4.95579e+07	2.02433e+06	1.16875e+06	4.08478	4.14758e+07	1.20264e+06	694346	2.89963	0.836916	-0.256845	0.141431	NoSig
Q4FJN9	Fdps	Fdps protein	110196	3.47994e+07	3.60693e+07	3.40379e+07	4.07164e+07	3.88021e+07	3.86998e+07	0.00738282	3.94061e+07	1.1359e+06	655810	2.88254	3.49688e+07	1.02626e+06	592513	2.93479	0.887396	-0.172349	0.166072	NoSig
A5GZX3	Glo1	Lactoylglutathione lyase	109801	1.61713e+08	1.98248e+08	1.64368e+08	2.40492e+08	2.08515e+08	2.28811e+08	0.0271168	2.25939e+08	1.61811e+07	9.34219e+06	7.16172	1.74776e+08	2.03702e+07	1.17607e+07	11.655	0.773553	-0.370427	0.219286	Down
Q7TQ95	Lnpk	Endoplasmic reticulum junction formation protein lunapark	69605	1.26363e+07	1.308e+07	1.26714e+07	1.44628e+07	1.45309e+07	1.36209e+07	0.0123584	1.42049e+07	506889	292653	3.56842	1.27959e+07	246675	142418	1.92777	0.90081	-0.150705	0.18333	NoSig
P61961	Ufm1	Ubiquitin-fold modifier 1	67890	3.38569e+07	3.23408e+07	3.37899e+07	3.81513e+07	3.72544e+07	3.63926e+07	0.00514211	3.72661e+07	879398	507720	2.35978	3.33292e+07	856640	494581	2.57024	0.894357	-0.161078	0.153925	NoSig
P47915	Rpl29	60S ribosomal protein L29	19944	6.47191e+07	6.33819e+07	6.86768e+07	7.81576e+07	7.40671e+07	7.0101e+07	0.0390543	7.41086e+07	4.02849e+06	2.32585e+06	5.43594	6.55926e+07	2.75341e+06	1.58968e+06	4.19774	0.885088	-0.176107	0.250617	NoSig
Q8QZT2	Ccsap	Centriole, cilia and spindle-associated protein	73420	9.89673e+06	1.00971e+07	1.05197e+07	1.65742e+07	1.18458e+07	1.50111e+07	0.0373215	1.4477e+07	2.409e+06	1.39084e+06	16.6402	1.01712e+07	318011	183604	3.12659	0.702575	-0.509275	0.245783	Down
A0A140LHW9	Rab30	Ras-related protein Rab-30 (Fragment)	75985	2.57517e+06	2.50001e+06	2.53384e+06	2.82083e+06	2.96416e+06	2.86722e+06	0.00185087	2.88407e+06	73134.2	42224.1	2.5358	2.53634e+06	37642.6	21733	1.48413	0.87943	-0.18536	0.121837	NoSig
Q8BQ46	Taf15	TAF15 RNA polymerase II, TATA box binding protein (TBP)-associated factor	70439	615827	622592	561016	684345	646656	664966	0.0426371	665322	18847.2	10881.5	2.8328	599812	33767.8	19495.9	5.62974	0.901535	-0.149544	0.262192	NoSig
Q9D1P4	Chordc1	Cysteine and histidine-rich domain-containing protein 1	66917	3.98711e+07	4.05402e+07	3.86412e+07	5.1032e+07	4.95048e+07	4.7402e+07	0.00126859	4.93129e+07	1.82258e+06	1.05227e+06	3.69594	3.96842e+07	963195	556101	2.42715	0.804742	-0.313402	0.121837	Down
G3X972	Sec24c	Sec24-related gene family, member C (S. cerevisiae)	218811	2.03938e+07	1.96679e+07	1.96585e+07	2.30716e+07	2.22483e+07	2.2192e+07	0.0022664	2.25039e+07	492393	284283	2.18803	1.99068e+07	421829	243543	2.11902	0.88459	-0.176919	0.121837	NoSig
A2AWA9	Rabgap1	Rab GTPase-activating protein 1	227800	2.69512e+07	2.69523e+07	2.68958e+07	3.38396e+07	3.18119e+07	3.08609e+07	0.00397522	3.21708e+07	1.52142e+06	878392	4.72919	2.69331e+07	32295.1	18645.6	0.119909	0.837191	-0.256371	0.141431	NoSig
P34884	Mif	Macrophage migration inhibitory factor	17319	5.82299e+07	6.59494e+07	5.18553e+07	7.30295e+07	6.9724e+07	7.25345e+07	0.0357575	7.17627e+07	1.78278e+06	1.02929e+06	2.48428	5.86782e+07	7.05772e+06	4.07478e+06	12.0278	0.81767	-0.290409	0.240244	Down
Q60936	Coq8a	Atypical kinase COQ8A, mitochondrial	67426	7.56999e+06	7.92195e+06	7.87117e+06	8.7581e+06	8.65688e+06	8.54129e+06	0.00239515	8.65209e+06	108484	62633.5	1.25385	7.7877e+06	190246	109839	2.4429	0.900095	-0.151851	0.121837	NoSig
Q6VNS1	Ntrk3	NT-3 growth factor receptor	18213	1.70731e+06	1.65375e+06	1.81776e+06	1.86157e+06	1.98964e+06	1.92916e+06	0.0300313	1.92679e+06	64069.7	36990.7	3.32521	1.72628e+06	83632.3	48285.1	4.84466	0.895934	-0.158535	0.223532	NoSig
Q9R0P3	Esd	S-formylglutathione hydrolase	13885	5.54955e+07	5.43377e+07	5.33207e+07	5.99709e+07	6.44066e+07	6.25921e+07	0.00518615	6.23232e+07	2.23005e+06	1.28752e+06	3.5782	5.43846e+07	1.08819e+06	628265	2.00091	0.872622	-0.196571	0.153925	NoSig
Q8BL86	Mblac2	Acyl-coenzyme A thioesterase MBLAC2	72852	2.83736e+07	2.77323e+07	2.90528e+07	3.38691e+07	3.18299e+07	3.10057e+07	0.0145265	3.22349e+07	1.47399e+06	851011	4.57267	2.83862e+07	660309	381230	2.32616	0.880606	-0.183431	0.191578	NoSig
Q52L78	Cryab	Alpha(B)-crystallin	12955	2.25043e+07	2.16474e+07	2.0712e+07	2.57171e+07	2.4358e+07	2.78688e+07	0.0190088	2.59813e+07	1.77029e+06	1.02208e+06	6.81371	2.16212e+07	896403	517539	4.14594	0.832185	-0.265024	0.203399	Down
E9QK20	Cacna1e	Voltage-dependent R-type calcium channel subunit alpha	12290	1.07043e+07	1.07318e+07	1.0883e+07	1.19208e+07	1.36322e+07	1.29106e+07	0.0148151	1.28212e+07	859215	496068	6.70152	1.0773e+07	96207.4	55545.4	0.893038	0.840253	-0.251105	0.191578	NoSig
A0A0R4J0W7	Lmtk3	Serine/threonine-protein kinase LMTK3	381983	2.46602e+06	2.33186e+06	2.57448e+06	3.03736e+06	2.73525e+06	2.75724e+06	0.0323597	2.84328e+06	168436	97246.6	5.92399	2.45746e+06	121535	70168.2	4.94556	0.864302	-0.210393	0.22802	NoSig
P48024	Eif1	Eukaryotic translation initiation factor 1	20918	9.05213e+06	8.53808e+06	9.25744e+06	1.01264e+07	9.96132e+06	9.80703e+06	0.0120638	9.96492e+06	159716	92212.3	1.60279	8.94922e+06	370558	213942	4.14068	0.898072	-0.155096	0.183216	NoSig
A0A0R4J138	Arsb	Arylsulfatase B	11881	2.17586e+07	2.12428e+07	2.13076e+07	2.38907e+07	2.54002e+07	2.26438e+07	0.0353374	2.39782e+07	1.38032e+06	796926	5.75653	2.14364e+07	280955	162210	1.31065	0.893992	-0.161666	0.23978	NoSig
D3Y273	Slc4a7	Anion exchange protein	218756	3.34042e+06	3.10569e+06	3.38162e+06	3.51295e+06	3.90364e+06	3.63531e+06	0.0470414	3.68396e+06	199839	115377	5.42457	3.27591e+06	148849	85938.2	4.54375	0.889235	-0.169363	0.269669	NoSig
P05532	Kit	Mast/stem cell growth factor receptor Kit	16590	1.92731e+07	1.90555e+07	1.99252e+07	2.19724e+07	2.45798e+07	2.17592e+07	0.0237428	2.27705e+07	1.57057e+06	906770	6.89741	1.9418e+07	452579	261297	2.33072	0.85277	-0.229771	0.211304	NoSig
Q6P7T7	Rab2b	Rab2b protein	76338	3.49372e+06	3.50278e+06	3.69182e+06	4.81178e+06	4.48501e+06	4.7529e+06	0.000720924	4.68323e+06	174169	100557	3.719	3.56277e+06	111850	64576.5	3.1394	0.76075	-0.394505	0.104434	Down
Q60900	Elavl3	ELAV-like protein 3	15571	1.50891e+06	1.3589e+06	1.51643e+06	1.6574e+06	1.6726e+06	1.62463e+06	0.0233216	1.65154e+06	24514.5	14153.5	1.48434	1.46141e+06	88858.3	51302.4	6.0803	0.884878	-0.17645	0.210296	NoSig
Q14BZ3	Lxn	Latexin	17035	1.8021e+07	1.76112e+07	1.91703e+07	2.1774e+07	2.31303e+07	2.05118e+07	0.016374	2.18054e+07	1.3095e+06	756041	6.00541	1.82675e+07	808254	466646	4.42454	0.837754	-0.255401	0.195333	NoSig
Q9D4I9	Rab23	Ras-related protein Rab-23	19335	1.53562e+07	1.51935e+07	1.60639e+07	1.85165e+07	1.76331e+07	1.7771e+07	0.00313289	1.79735e+07	475247	274384	2.64415	1.55379e+07	462743	267165	2.97816	0.864487	-0.210084	0.130995	NoSig
E9Q3K3	Agap1	Arf-GAP with GTPase, ANK repeat and PH domain-containing protein 1	347722	117152	109913	121982	136995	140569	129855	0.0145197	135806	5455.16	3149.54	4.01688	116349	6074.25	3506.97	5.22071	0.856729	-0.223089	0.191578	NoSig
Q3U8S0	Ap3s1	Adaptor-related protein complex 3, sigma 1 subunit	11777	1.48399e+07	1.43605e+07	1.52626e+07	1.62018e+07	1.70727e+07	1.60957e+07	0.0155711	1.64567e+07	536092	309513	3.25759	1.4821e+07	451393	260612	3.04563	0.900606	-0.151032	0.195333	NoSig
P47867	Scg3	Secretogranin-3	20255	1.57314e+07	1.69085e+07	1.52508e+07	1.87316e+07	1.70939e+07	1.78522e+07	0.0476016	1.78926e+07	819592	473192	4.58063	1.59635e+07	852869	492404	5.3426	0.892189	-0.164578	0.269669	NoSig
Q9WUT3	Rps6ka2	Ribosomal protein S6 kinase alpha-2	20112	1.29278e+06	1.20886e+06	1.23478e+06	1.43381e+06	1.3032e+06	1.39505e+06	0.0455901	1.37735e+06	67079.8	38728.6	4.8702	1.24547e+06	42971.2	24809.4	3.45019	0.904251	-0.145204	0.269367	NoSig
Q6ZWQ6	Ube2k	E2 ubiquitin-conjugating enzyme	53323	5.587e+06	5.25347e+06	5.4784e+06	5.80523e+06	6.29603e+06	6.5646e+06	0.032315	6.22195e+06	385064	222317	6.1888	5.43962e+06	170112	98214.5	3.12728	0.874263	-0.193861	0.22802	NoSig
B0LAE3	Ptn	Pleiotrophin (Fragment)	19242	2.87373e+06	3.20303e+06	2.83919e+06	3.2293e+06	3.37935e+06	3.41792e+06	0.0459287	3.34219e+06	99653.1	57534.7	2.98167	2.97198e+06	200836	115953	6.75764	0.889232	-0.169368	0.269367	NoSig
Q99JG2	Gpr37l1	G-protein coupled receptor 37-like 1	171469	2.43968e+06	2.25722e+06	2.32946e+06	2.67342e+06	2.71331e+06	2.58362e+06	0.00860512	2.65678e+06	66423.1	38349.4	2.50013	2.34212e+06	91888.7	53051.9	3.92331	0.881563	-0.181865	0.169469	NoSig
P61211	Arl1	ADP-ribosylation factor-like protein 1	104303	4.32446e+06	4.15634e+06	4.36145e+06	5.12282e+06	5.36256e+06	5.02174e+06	0.00172975	5.16904e+06	175048	101064	3.38647	4.28075e+06	109320	63115.9	2.55376	0.828152	-0.272032	0.121837	Down
Q05A62	Dnal1	Dynein axonemal light chain 1	105000	1.63985e+07	1.66993e+07	1.60983e+07	2.05636e+07	1.97379e+07	1.9032e+07	0.00206909	1.97778e+07	766536	442560	3.87574	1.63987e+07	300517	173503	1.83256	0.829146	-0.270302	0.121837	Down
Q9D554	Sf3a3	Splicing factor 3A subunit 3	75062	8.91038e+06	1.02864e+07	9.95689e+06	1.15966e+07	1.12722e+07	1.05821e+07	0.0487704	1.11503e+07	518105	299128	4.64656	9.7179e+06	718474	414811	7.39331	0.871538	-0.198364	0.269669	NoSig
Q80UL3	Galk1	Galactokinase 1	14635	1.25206e+07	1.19789e+07	1.20385e+07	1.33651e+07	1.37093e+07	1.35907e+07	0.0022965	1.3555e+07	174838	100943	1.28984	1.21793e+07	297010	171479	2.43864	0.898511	-0.154392	0.121837	NoSig
Q3V3U7	Zer1	Uncharacterized protein	227693	831555	727008	825322	999737	948914	932403	0.0136953	960351	35094	20261.5	3.65429	794628	58643.8	33858	7.38004	0.827435	-0.273283	0.188937	Down
P83940	Eloc	Elongin-C	67923	1.93107e+07	2.01193e+07	1.79278e+07	2.26748e+07	2.25673e+07	2.2032e+07	0.00785349	2.24247e+07	344290	198776	1.53532	1.91193e+07	1.10823e+06	639835	5.79638	0.8526	-0.23006	0.166201	NoSig
Q8BI84	Mia3	Transport and Golgi organization protein 1 homolog	338366	496433	486190	500495	554520	580475	561019	0.00133129	565338	13506.1	7797.74	2.38903	494373	7371.74	4256.07	1.49113	0.874473	-0.193514	0.121837	NoSig
Q3UUI3	Them4	Acyl-coenzyme A thioesterase THEM4	75778	4.9764e+06	4.56104e+06	5.27015e+06	5.77327e+06	6.13178e+06	5.71941e+06	0.0180921	5.87482e+06	224157	129417	3.81556	4.93586e+06	356289	205704	7.21838	0.840172	-0.251243	0.201405	NoSig
Q8C0L9	Gpcpd1	Glycerophosphocholine phosphodiesterase GPCPD1	74182	4.92198e+06	4.80338e+06	5.02286e+06	5.64029e+06	5.45456e+06	5.39533e+06	0.0039604	5.49672e+06	127805	73788.2	2.32511	4.91607e+06	109856	63425.6	2.23464	0.894364	-0.161066	0.141431	NoSig
Q7TSY6	Celf4	CUGBP Elav-like family member 4	108013	1.39746e+07	1.52159e+07	1.44762e+07	1.71832e+07	1.68146e+07	1.57204e+07	0.0238061	1.65727e+07	760836	439269	4.59089	1.45556e+07	624429	360515	4.28997	0.878285	-0.187239	0.211304	NoSig
Q99K70	Rragc	Ras-related GTP-binding protein C	54170	1.21635e+07	1.13911e+07	1.22603e+07	1.29409e+07	1.32725e+07	1.32185e+07	0.0147734	1.3144e+07	177896	102708	1.35344	1.19383e+07	476393	275046	3.99046	0.908271	-0.138805	0.191578	NoSig
Q3U4G8	Coro2a	Coronin	107684	1.75125e+07	1.73767e+07	1.96082e+07	2.01969e+07	2.30155e+07	2.14531e+07	0.0358079	2.15552e+07	1.4121e+06	815278	6.55111	1.81658e+07	1.25098e+06	722254	6.88646	0.842758	-0.24681	0.240244	NoSig
Q9QY42	Gpr37	Prosaposin receptor GPR37	14763	5.51844e+06	5.11008e+06	4.66818e+06	6.34454e+06	6.04172e+06	6.28762e+06	0.0127625	6.22463e+06	160939	92918.2	2.58552	5.0989e+06	425239	245512	8.33982	0.819149	-0.287802	0.185023	Down
A0A087WSM1	Ica1l	Islet cell autoantigen 1-like protein	70375	116688	124850	119811	133335	134592	137865	0.00562478	135264	2338.4	1350.08	1.72877	120449	4118.47	2377.8	3.41925	0.890477	-0.167349	0.153925	NoSig
P51655	Gpc4	Glypican-4	14735	7.17571e+06	7.70977e+06	7.69116e+06	8.55357e+06	8.75001e+06	7.94689e+06	0.040469	8.41682e+06	418657	241712	4.97405	7.52554e+06	303112	175002	4.02778	0.894108	-0.161479	0.255039	NoSig
Q5DTR1	Rapgef6	MKIAA4052 protein (Fragment)	192786	2.43224e+06	2.22022e+06	2.54644e+06	3.3436e+06	3.36311e+06	2.88305e+06	0.0122667	3.19659e+06	271705	156869	8.49986	2.39964e+06	165535	95571.9	6.89836	0.750687	-0.413717	0.183216	Down
Q6PGE7	Slc6a7	Sodium-dependent proline transporter	240332	1.30902e+07	1.39193e+07	1.29304e+07	1.56997e+07	1.57233e+07	1.46105e+07	0.0131853	1.53445e+07	635816	367089	4.14361	1.33133e+07	530885	306507	3.98764	0.867625	-0.204856	0.1871	NoSig
Q3UZV3	Pcsk2	P/Homo B domain-containing protein	18549	1.36209e+06	1.32889e+06	1.20314e+06	1.57558e+06	1.83887e+06	1.48239e+06	0.0463117	1.63228e+06	184879	106740	11.3264	1.29804e+06	83844.8	48407.8	6.45935	0.795231	-0.330555	0.269509	Down
Q8BHC4	Dcakd	Dephospho-CoA kinase domain-containing protein	68087	8.48285e+06	7.99028e+06	8.59182e+06	9.17515e+06	9.68055e+06	9.30187e+06	0.012577	9.38585e+06	262958	151819	2.80165	8.35498e+06	320508	185045	3.83613	0.890167	-0.167852	0.184773	NoSig
Q78JE5	Fbxo22	F-box only protein 22	71999	6.14498e+06	6.21081e+06	6.69314e+06	7.64618e+06	7.61389e+06	7.66616e+06	0.00173357	7.64208e+06	26377.5	15229.1	0.345162	6.34964e+06	299291	172796	4.71351	0.83088	-0.267289	0.121837	Down
Q149L6	Dnajb14	DnaJ homolog subfamily B member 14	70604	1.57369e+06	1.50726e+06	1.61408e+06	1.69668e+06	1.77261e+06	1.71896e+06	0.0128775	1.72942e+06	39030.1	22534	2.25683	1.56501e+06	53937.6	31140.9	3.44646	0.904936	-0.144112	0.185023	NoSig
P63154	Crnkl1	Crooked neck-like protein 1	66877	5.83895e+06	5.14752e+06	6.5859e+06	7.79879e+06	7.35301e+06	8.1285e+06	0.0157439	7.7601e+06	389186	224696	5.01521	5.85746e+06	719368	415327	12.2812	0.754817	-0.405801	0.195333	Down
A0A286T4B5	COX1	Cytochrome c oxidase subunit 1	17708	1.96309e+07	1.62603e+07	1.997e+07	2.35526e+07	2.66769e+07	2.50188e+07	0.0122469	2.50827e+07	1.56315e+06	902485	6.23197	1.86204e+07	2.05091e+06	1.18409e+06	11.0143	0.742359	-0.429812	0.183216	Down
Q99LM2	Cdk5rap3	CDK5 regulatory subunit-associated protein 3	80280	5.15602e+06	5.16995e+06	5.58019e+06	5.86759e+06	5.68819e+06	5.99105e+06	0.0292983	5.84894e+06	152285	87921.7	2.60363	5.30206e+06	240976	139128	4.54496	0.906498	-0.141624	0.222735	NoSig
Q9CPU4	Mgst3	Microsomal glutathione S-transferase 3	66447	810574	687192	828709	1.60496e+06	1.40137e+06	1.49257e+06	0.000604081	1.49963e+06	101979	58877.7	6.80028	775491	77005.5	44459.1	9.92989	0.517121	-0.951426	0.102502	Down
Q8C5P7	Tdrp	Testis development-related protein	72148	88264.6	75435.7	81513.5	98683.4	90000.5	104915	0.0472453	97866.3	7490.84	4324.84	7.65416	81737.9	6417.4	3705.09	7.85119	0.8352	-0.259807	0.269669	NoSig
Q8BVI5	Stx16	Syntaxin-16	228960	1.02549e+06	930949	1.03262e+06	1.14722e+06	1.26099e+06	1.33823e+06	0.0172715	1.24881e+06	96086.9	55475.8	7.69425	996354	56754.1	32767	5.69617	0.79784	-0.325829	0.199276	Down
Z4YJT3	Larp1	La-related protein 1	73158	2.02925e+06	1.93409e+06	2.07691e+06	2.30394e+06	2.31764e+06	2.22612e+06	0.00606962	2.28257e+06	49366.7	28501.9	2.16277	2.01342e+06	72713.1	41980.9	3.61143	0.882085	-0.181011	0.156678	NoSig
Q6PHU5	Sort1	Sortilin	20661	7.9758e+06	8.68891e+06	9.22624e+06	9.68999e+06	9.67861e+06	9.85429e+06	0.0387887	9.74096e+06	98311.3	56760	1.00926	8.63031e+06	627273	362156	7.26825	0.885981	-0.174652	0.249329	NoSig
Q9D7X1	Kctd4	BTB/POZ domain-containing protein KCTD4	67516	9.98937e+06	1.0393e+07	1.04394e+07	1.22489e+07	1.27907e+07	1.1052e+07	0.0300843	1.20305e+07	889681	513657	7.39521	1.02739e+07	247515	142903	2.40916	0.853989	-0.227711	0.223532	NoSig
Q8R1Y2	Bmerb1	bMERB domain-containing protein 1	67254	365194	365652	307963	484663	389098	467411	0.0453741	447057	50929.8	29404.3	11.3922	346270	33175.1	19153.6	9.5807	0.774553	-0.368563	0.269173	Down
A0A7U3JW65	Fgf12	Fibroblast growth factor	14167	1.8467e+07	1.87681e+07	1.92568e+07	2.1915e+07	2.2089e+07	2.14378e+07	0.000584927	2.18139e+07	337138	194647	1.54552	1.88306e+07	398640	230155	2.11698	0.863239	-0.212169	0.102502	NoSig
P07759	Serpina3k	Serine protease inhibitor A3K	20714	2.53051e+06	2.09855e+06	2.36044e+06	2.83039e+06	2.61344e+06	2.71668e+06	0.0497936	2.72017e+06	108513	62650.1	3.9892	2.32983e+06	217598	125630	9.33965	0.856502	-0.223472	0.271165	NoSig
Q8CH77	Nav1	Neuron navigator 1	215690	2.37251e+06	2.4455e+06	2.27664e+06	2.71417e+06	2.75978e+06	2.49121e+06	0.0394361	2.65506e+06	143714	82973.1	5.41283	2.36488e+06	84690.9	48896.3	3.58119	0.89071	-0.166973	0.252285	NoSig
E9PYG6	Rasa1	RAS p21 protein activator 1	218397	6.46739e+06	6.5505e+06	6.18863e+06	7.11304e+06	6.86163e+06	7.20317e+06	0.0117954	7.05928e+06	177005	102194	2.50741	6.40217e+06	189543	109433	2.9606	0.906916	-0.140959	0.183216	NoSig
A0A0R4J1R7	Pcbd2	4a-hydroxytetrahydrobiopterin dehydratase	72562	5.02049e+06	5.18842e+06	5.37646e+06	5.93535e+06	6.06425e+06	5.43866e+06	0.0463633	5.81275e+06	330320	190710	5.68268	5.19512e+06	178080	102814	3.42782	0.893746	-0.162063	0.269509	NoSig
Q6PCX7	Rgma	Repulsive guidance molecule A	244058	498314	500492	495488	576007	543509	528817	0.0215212	549444	24148.2	13942	4.39502	498098	2509.04	1448.59	0.503724	0.906549	-0.141543	0.209555	NoSig
Q8VDH1	Fbxo21	F-box only protein 21	231670	2.5529e+06	2.72124e+06	2.56314e+06	2.87331e+06	3.12236e+06	3.068e+06	0.011813	3.02122e+06	130947	75602.5	4.33425	2.61243e+06	94369.8	54484.5	3.61234	0.864692	-0.209741	0.183216	NoSig
Q7TSH6	Scaf4	SR-related and CTD-associated factor 4	224432	3.16049e+06	3.15988e+06	3.39036e+06	3.54139e+06	3.67533e+06	3.70198e+06	0.0116455	3.63956e+06	86062.2	49688.1	2.36463	3.23691e+06	132890	76724.1	4.10546	0.889367	-0.16915	0.183216	NoSig
Q9CQV4	Retreg3	Reticulophagy regulator 3	67998	2.53475e+06	2.46943e+06	2.7355e+06	2.80239e+06	2.9104e+06	2.91538e+06	0.0282962	2.87606e+06	63844.4	36860.6	2.21986	2.57989e+06	138661	80056.1	5.37469	0.897025	-0.156779	0.221641	NoSig
Q3TCN2	Plbd2	Putative phospholipase B-like 2	71772	3.4631e+06	2.97777e+06	3.4278e+06	3.93006e+06	3.73888e+06	4.02617e+06	0.0265757	3.89837e+06	146243	84433.3	3.75138	3.28955e+06	270591	156226	8.22577	0.843828	-0.244979	0.218131	NoSig
Q8C7H1	Mmaa	Methylmalonic aciduria type A homolog, mitochondrial	109136	2.77869e+06	2.7305e+06	2.7909e+06	2.98812e+06	3.22009e+06	2.99996e+06	0.0175664	3.06939e+06	130642	75426.5	4.2563	2.7667e+06	31931.6	18435.7	1.15414	0.901384	-0.149787	0.201405	NoSig
B3V097	Cstf2	BetaCstF-64 variant 3	108062	1.897e+06	1.96689e+06	1.92005e+06	2.1731e+06	2.11237e+06	2.13288e+06	0.00147946	2.13945e+06	30892.1	17835.6	1.44393	1.92798e+06	35613.2	20561.3	1.84718	0.901155	-0.150153	0.121837	NoSig
B2B9E1	Triqk	Triple QxxK/R motif-containing protein	208820	167300	161735	181650	203556	218669	214633	0.00486456	212286	7825.02	4517.78	3.68608	170228	10275.4	5932.48	6.03623	0.801881	-0.318539	0.153197	Down
A0A0G2JGN4	Snrpb	Small nuclear ribonucleoprotein-associated protein B	20638	1.65377e+07	1.42629e+07	1.72815e+07	1.91108e+07	1.88628e+07	1.85644e+07	0.0377198	1.8846e+07	273588	157956	1.4517	1.60274e+07	1.57271e+06	908005	9.81267	0.850436	-0.233725	0.246879	NoSig
Q3YAA9	Kcnip3	Calsenilin isoform 4	56461	329852	343800	330702	377108	397909	381761	0.00280342	385593	10917.2	6303.07	2.83129	334784	7818.88	4514.23	2.3355	0.868233	-0.203845	0.125689	NoSig
Q9CX80	Cygb	Cytoglobin	114886	6.58061e+06	6.3659e+06	6.41993e+06	7.33585e+06	7.14246e+06	7.64625e+06	0.00457508	7.37485e+06	254148	146732	3.44614	6.45548e+06	111680	64478.4	1.73	0.875337	-0.19209	0.150385	NoSig
Q8K0C9	Gmds	GDP-mannose 4,6 dehydratase	218138	1.26226e+07	1.26102e+07	1.25077e+07	1.40284e+07	1.46798e+07	1.32893e+07	0.0244852	1.39992e+07	695699	401662	4.96957	1.25802e+07	63081.5	36420.1	0.501436	0.898636	-0.154191	0.212282	NoSig
Q8K187	Cybrd1	Cytochrome b reductase 1 (Fragment)	73649	892343	863326	914144	1.09025e+06	1.01347e+06	961789	0.0302748	1.02184e+06	64637.7	37318.6	6.32564	889938	25493.8	14718.9	2.86468	0.87092	-0.199389	0.223582	NoSig
Q7TN73	Casd1	N-acetylneuraminate 9-O-acetyltransferase	213819	128131	103186	125081	152389	170989	150439	0.018672	157939	11344	6549.45	7.18251	118799	13607.4	7856.25	11.4541	0.752186	-0.410839	0.203399	Down
Q3TDI5	Pex19	Peroxin-19	19298	4.81982e+06	4.85759e+06	4.90665e+06	5.54931e+06	5.32316e+06	5.54669e+06	0.00150256	5.47305e+06	129821	74952.1	2.372	4.86135e+06	43538.6	25137	0.895608	0.888234	-0.170988	0.121837	NoSig
F6RCM5	Necap2	Adaptin ear-binding coat-associated protein 2 (Fragment)	66147	386353	332771	330758	458842	425224	460491	0.0103188	448186	19902.2	11490.5	4.44061	349960	31533.2	18205.7	9.01051	0.780838	-0.356905	0.177438	Down
Q8R3Q1	F3	Tissue factor	14066	2.42491e+06	2.30958e+06	2.23416e+06	2.51841e+06	2.90127e+06	2.7103e+06	0.0351696	2.70999e+06	191429	110522	7.06382	2.32288e+06	96071.3	55466.8	4.13586	0.857155	-0.222373	0.239399	NoSig
Q99L48	Nmd3	60S ribosomal export protein NMD3	97112	1.16739e+06	1.10367e+06	1.08879e+06	1.28309e+06	1.24534e+06	1.18471e+06	0.0346904	1.23771e+06	49633.6	28655.9	4.01011	1.11995e+06	41752.7	24105.9	3.72808	0.904858	-0.144237	0.237276	NoSig
Q3UVU3	Slc30a10	Zinc transporter 10	226781	555872	583548	546742	632035	615023	643295	0.00782678	630117	14233.1	8217.49	2.2588	562054	19165.8	11065.4	3.40996	0.891983	-0.164911	0.166201	NoSig
Q6A028	Swap70	Switch-associated protein 70	20947	187233	180942	203743	225520	256959	254078	0.0105952	245519	17379.7	10034.2	7.07876	190639	11776.3	6799.03	6.17725	0.776474	-0.364991	0.177438	Down
Q9DBS2	Tprgl	Tumor protein p63-regulated gene 1-like protein	67808	1.1541e+07	1.08789e+07	1.17906e+07	1.59314e+07	1.4475e+07	1.33879e+07	0.0152565	1.45981e+07	1.27621e+06	736818	8.7423	1.14035e+07	471149	272018	4.13162	0.781164	-0.356303	0.19417	Down
Q9Z0R9	Fads2	Acyl-CoA 6-desaturase	56473	1.08793e+06	1.21513e+06	1.0819e+06	1.23258e+06	1.33249e+06	1.28199e+06	0.0417973	1.28235e+06	49956.2	28842.2	3.89567	1.12832e+06	75237.1	43438.2	6.66807	0.879882	-0.184618	0.259794	NoSig
Q8R0Y8	Slc25a42	Mitochondrial coenzyme A transporter SLC25A42	73095	4.35782e+06	4.24865e+06	4.42388e+06	5.33721e+06	4.96096e+06	5.14976e+06	0.00256222	5.14931e+06	188124	108613	3.65338	4.34345e+06	88492.5	51091.2	2.03738	0.843501	-0.245538	0.12454	NoSig
Q5M9N6	Rpl37a	Rpl37a protein	19981	2.17633e+06	2.22352e+06	2.00214e+06	2.43022e+06	2.9656e+06	2.6915e+06	0.0290459	2.69577e+06	267716	154566	9.93093	2.134e+06	116603	67320.8	5.46406	0.791608	-0.337141	0.222143	Down
Q6A078	Cep290	Centrosomal protein of 290 kDa	216274	1.68108e+07	1.68225e+07	1.71716e+07	1.98104e+07	2.16484e+07	1.94991e+07	0.00765225	2.03193e+07	1.16152e+06	670606	5.71635	1.6935e+07	205006	118360	1.21055	0.833443	-0.262845	0.166201	NoSig
A2AWS5	Hdac5	Histone deacetylase	15184	515905	491440	481662	566839	538287	538580	0.0206838	547902	16400.3	9468.74	2.9933	496336	17638.4	10183.5	3.55373	0.905884	-0.142602	0.209555	NoSig
Q3UM52		Polypeptide N-acetylgalactosaminyltransferase (Fragment)		1.05427e+06	1.01213e+06	1.04547e+06	1.24873e+06	1.18372e+06	1.1758e+06	0.00332111	1.20275e+06	40017.3	23104	3.32715	1.03729e+06	22232.1	12835.7	2.14328	0.862432	-0.213518	0.130995	NoSig
Q8R3W2	0610009B22Rik	RIKEN cDNA 0610009B22 gene	66050	2.3661e+06	2.63288e+06	2.13256e+06	3.05078e+06	3.57652e+06	3.09339e+06	0.0177449	3.24023e+06	292016	168595	9.01218	2.37718e+06	250345	144537	10.5312	0.733645	-0.446846	0.201405	Down
Q5DU37	Zfyve26	Zinc finger FYVE domain-containing protein 26	211978	586601	567240	563060	645909	663812	632129	0.00303788	647283	15886.3	9171.94	2.4543	572300	12559.7	7251.32	2.19459	0.884158	-0.177624	0.130995	NoSig
Q9JHZ2	Ank	Progressive ankylosis protein	11732	185067	175397	214408	222621	258266	254501	0.0303786	245129	19583.7	11306.6	7.98911	191624	20315.3	11729	10.6016	0.781726	-0.355265	0.223582	Down
Q99LT0	Dpy30	Protein dpy-30 homolog	66310	2.05465e+06	2.20554e+06	1.99445e+06	2.36661e+06	2.71886e+06	2.42997e+06	0.0284466	2.50515e+06	187775	108412	7.49555	2.08488e+06	108745	62784	5.21589	0.83224	-0.264929	0.221796	Down
Q8C129	Lnpep	Leucyl-cystinyl aminopeptidase	240028	6.69708e+06	6.63567e+06	7.20205e+06	7.64122e+06	7.99609e+06	7.55895e+06	0.0166766	7.73208e+06	232304	134121	3.00442	6.84493e+06	310796	179438	4.54052	0.885264	-0.17582	0.195875	NoSig
A0A0A6YWP9	Txndc9	Thioredoxin domain-containing protein 9 (Fragment)	98258	1.83306e+06	1.89324e+06	1.90998e+06	2.25166e+06	2.62685e+06	2.31096e+06	0.0120685	2.39649e+06	201690	116446	8.41605	1.87876e+06	40452.3	23355.2	2.15314	0.783961	-0.351146	0.183216	Down
D3Z4B0	Srsf11	Serine and arginine-rich-splicing factor 11 (Fragment)	69207	4.75019e+06	4.84321e+06	5.28416e+06	5.79656e+06	5.64293e+06	5.53943e+06	0.0179423	5.65964e+06	129379	74696.8	2.28599	4.95919e+06	285251	164690	5.75198	0.876238	-0.190606	0.201405	NoSig
Q9R1B9	Slit2	Slit homolog 2 protein	20563	7.47314e+06	6.39982e+06	7.64191e+06	9.51966e+06	9.12336e+06	8.97322e+06	0.00850799	9.20541e+06	282310	162992	3.06678	7.17162e+06	673709	388966	9.39409	0.779066	-0.360182	0.169073	Down
Q3UT71	A630010A05Rik	Uncharacterized protein (Fragment)	545280	642012	731954	475020	891868	994593	865082	0.0240208	917181	68365.5	39470.8	7.45387	616329	130378	75274	21.154	0.671981	-0.573507	0.211304	Down
F8WHU6	Cdh9	Cadherin-9	12565	886695	774658	852360	957950	1.13496e+06	1.0476e+06	0.0265254	1.04684e+06	88509.1	51100.7	8.45489	837904	57400.7	33140.3	6.85051	0.800414	-0.321181	0.218131	Down
F6XC25	Cc2d1b	Coiled-coil and C2 domain-containing protein 1B (Fragment)	319965	802400	804827	799719	925324	889368	840270	0.0286273	884987	42695.6	24650.3	4.82443	802315	2555.07	1475.17	0.318462	0.906584	-0.141488	0.221948	NoSig
Q6P9R5	Gnptab	Gnptab protein	432486	279994	281484	284029	320237	346864	308990	0.0182249	325364	19450.3	11229.6	5.97802	281836	2040.37	1178.01	0.723956	0.866218	-0.207197	0.201405	NoSig
J3QNA0	Ntng2	Netrin-G2	171171	3.61546e+06	3.43748e+06	3.82307e+06	4.0409e+06	4.00239e+06	4.15244e+06	0.0215625	4.06524e+06	77931.2	44993.6	1.91701	3.62534e+06	192987	111421	5.32328	0.891788	-0.165227	0.209555	NoSig
B2KF50	Uhrf1bp1	UHRF1 (ICBP90)-binding protein 1	224648	927385	914034	957467	1.00801e+06	1.12627e+06	1.10217e+06	0.0189698	1.07882e+06	62496.6	36082.4	5.79307	932962	22247.3	12844.5	2.38459	0.864801	-0.20956	0.203399	NoSig
A0A087WRH2	Faim	Fas apoptotic inhibitory molecule 1 (Fragment)	23873	3.8415e+06	3.46905e+06	3.93652e+06	4.11596e+06	4.34926e+06	4.373e+06	0.0321776	4.27941e+06	142048	82011.5	3.31934	3.74902e+06	247077	142650	6.59043	0.876061	-0.190897	0.22802	NoSig
Q80UH6	Nod2	NOD2	257632	1.49265e+07	1.69521e+07	1.39364e+07	2.10481e+07	2.05555e+07	2.05888e+07	0.00375544	2.07308e+07	275279	158932	1.32788	1.52717e+07	1.53722e+06	887513	10.0658	0.736667	-0.440916	0.139501	Down
Q2KHK7	Mal2	Mal, T-cell differentiation protein 2	105853	1.6084e+07	1.57929e+07	1.71259e+07	1.79199e+07	1.82963e+07	1.81036e+07	0.0133662	1.81066e+07	188228	108674	1.03956	1.63343e+07	700825	404621	4.29052	0.902116	-0.148616	0.187103	NoSig
Q9JK28	Ncapg	Uncharacterized protein (Fragment)	54392	9.75894e+06	8.59284e+06	1.01286e+07	1.3507e+07	1.14338e+07	1.24829e+07	0.0169545	1.24746e+07	1.03664e+06	598507	8.31006	9.49346e+06	801555	462778	8.44324	0.761025	-0.393983	0.197365	Down
Q6P3D0	Nudt16	U8 snoRNA-decapping enzyme	75686	1.69316e+06	1.46234e+06	1.71663e+06	1.8936e+06	2.0708e+06	2.05715e+06	0.0180594	2.00719e+06	98600.5	56927	4.91238	1.62404e+06	140528	81133.9	8.65297	0.809115	-0.305583	0.201405	Down
B2RXU5	Zfp365	Zfp365 protein	216049	1.18018e+06	1.13043e+06	1.19587e+06	1.32464e+06	1.33734e+06	1.26788e+06	0.00831085	1.30995e+06	36987.5	21354.7	2.82357	1.16883e+06	34162.9	19724	2.92284	0.892266	-0.164455	0.169073	NoSig
Q99PE9	Arl4d	ADP-ribosylation factor-like protein 4D	80981	3.614e+06	3.56965e+06	3.7523e+06	6.02588e+06	5.72312e+06	4.68735e+06	0.0109635	5.47878e+06	701921	405254	12.8116	3.64532e+06	95268.1	55003	2.61344	0.665352	-0.58781	0.178938	Down
Q8VCN9	Tbcc	Tubulin-specific chaperone C	72726	1.71222e+06	1.60182e+06	1.81772e+06	1.94495e+06	2.3466e+06	2.12249e+06	0.031635	2.13801e+06	201275	116206	9.41411	1.71059e+06	107963	62332.2	6.31143	0.800084	-0.321777	0.227268	Down
F6T4M4	Srrm1	Serine/arginine repetitive matrix protein 1 (Fragment)	51796	1.31519e+06	1.3599e+06	1.26985e+06	1.52065e+06	1.40962e+06	1.58052e+06	0.0287425	1.5036e+06	86720.4	50068.1	5.76752	1.31498e+06	45022.5	25993.7	3.42381	0.874556	-0.193378	0.221948	NoSig
Q3TXB1	C1qa	Complement C1q subcomponent subunit A	12259	25323.4	26972.5	26849.7	29413.5	28835	30543.2	0.0116509	29597.2	868.781	501.591	2.93535	26381.8	918.724	530.425	3.48241	0.891362	-0.165916	0.183216	NoSig
