# Supplementary material for: Integrated proteomics and metabolomics analysis of D-pinitol function during hippocampal damage in streptozocin-induced aging-accelerated mice
Source: Front Mol Neurosci. 2023 Oct 30;16:1251513. doi: 10.3389/fnmol.2023.1251513 (PMC10664147; doi:10.3389/fnmol.2023.1251513)
Supplement: Supplementary file 9 [file Data_Sheet_8.xlsx]

## Sheet: KEGG
ID
